# Supplementary material for: An app-based ecological momentary assessment of undergraduate student mental Health during the COVID-19 pandemic in Canada (Smart Healthy Campus Version 2.0): Longitudinal study
Source: PLOS Digit Health. 2024 May 20;3(5):e0000239. doi: 10.1371/journal.pdig.0000239 (PMC11104666; doi:10.1371/journal.pdig.0000239)
Supplement: S3 Appendix — (TXT) [file pdig.0000239.s003.txt]

S3 Appendix: R output of SHC 2.0 mixed models, first round.

Linear mixed model fit by REML. t-tests use Satterthwaite's method ['lmerModLmerTest']
Formula: q1 ~ ped1appsteps_z + locationsvisited_z + floorstotal_z + locationflag_z +      system_uptime_z + system_uptime_deepsleep_z + ramavail_z +  
    freespace_z + apptime_z + calendarcountdaily_z + calendarcountweekly_z +      appinstallcount_z + (1 | username)
   Data: shc_daily

REML criterion at convergence: 8453.8

Scaled residuals: 
    Min      1Q  Median      3Q     Max 
-5.5490 -0.3869 -0.0002  0.5263  3.6813 

Random effects:
 Groups   Name        Variance Std.Dev.
 username (Intercept) 2.454    1.567   
 Residual             1.610    1.269   
Number of obs: 2494, groups:  username, 46

Fixed effects:
                            Estimate Std. Error         df t value Pr(>|t|)    
(Intercept)                6.661e+00  2.470e-01  4.705e+01  26.974  < 2e-16 ***
ped1appsteps_z            -7.974e-02  4.679e-02  2.478e+03  -1.704   0.0885 .  
locationsvisited_z        -5.889e-02  3.640e-02  2.479e+03  -1.618   0.1059    
floorstotal_z              2.399e-01  4.138e-02  2.459e+03   5.796 7.67e-09 ***
locationflag_z            -9.151e-02  5.536e-02  2.355e+03  -1.653   0.0984 .  
system_uptime_z           -9.895e-01  1.471e-01  2.473e+03  -6.728 2.14e-11 ***
system_uptime_deepsleep_z  5.455e-01  1.160e-01  2.377e+03   4.702 2.73e-06 ***
ramavail_z                -2.332e-02  8.906e-02  2.453e+03  -0.262   0.7934    
freespace_z               -3.228e-01  8.247e-02  9.039e+02  -3.914 9.74e-05 ***
apptime_z                  7.971e-02  3.313e-02  2.457e+03   2.406   0.0162 *  
calendarcountdaily_z      -8.529e-02  5.773e-02  2.474e+03  -1.477   0.1397    
calendarcountweekly_z      1.946e-02  6.327e-02  2.423e+03   0.308   0.7584    
appinstallcount_z          9.141e-03  1.070e-01  1.326e+03   0.085   0.9319    
---
Signif. codes:  0 ‘***’ 0.001 ‘**’ 0.01 ‘*’ 0.05 ‘.’ 0.1 ‘ ’ 1
 Groups   Name        Std.Dev.
 username (Intercept) 1.5667  
 Residual             1.2689  
Type III Analysis of Variance Table with Satterthwaite's method
                          Sum Sq Mean Sq NumDF  DenDF F value    Pr(>F)    
ped1appsteps_z             4.676   4.676     1 2478.4  2.9046   0.08845 .  
locationsvisited_z         4.213   4.213     1 2478.7  2.6167   0.10587    
floorstotal_z             54.081  54.081     1 2459.0 33.5911 7.670e-09 ***
locationflag_z             4.400   4.400     1 2355.1  2.7331   0.09842 .  
system_uptime_z           72.867  72.867     1 2472.9 45.2594 2.137e-11 ***
system_uptime_deepsleep_z 35.593  35.593     1 2377.0 22.1078 2.725e-06 ***
ramavail_z                 0.110   0.110     1 2453.5  0.0686   0.79343    
freespace_z               24.669  24.669     1  903.9 15.3226 9.743e-05 ***
apptime_z                  9.320   9.320     1 2456.8  5.7891   0.01620 *  
calendarcountdaily_z       3.514   3.514     1 2473.6  2.1827   0.13970    
calendarcountweekly_z      0.152   0.152     1 2423.1  0.0947   0.75837    
appinstallcount_z          0.012   0.012     1 1326.2  0.0073   0.93193    
---
Signif. codes:  0 ‘***’ 0.001 ‘**’ 0.01 ‘*’ 0.05 ‘.’ 0.1 ‘ ’ 1
Linear mixed model fit by REML. t-tests use Satterthwaite's method ['lmerModLmerTest']
Formula: q2 ~ ped1appsteps_z + locationsvisited_z + floorstotal_z + locationflag_z +      system_uptime_z + system_uptime_deepsleep_z + ramavail_z +  
    freespace_z + apptime_z + calendarcountdaily_z + calendarcountweekly_z +      appinstallcount_z + (1 | username)
   Data: shc_daily

REML criterion at convergence: 6818.4

Scaled residuals: 
    Min      1Q  Median      3Q     Max 
-3.0072 -0.7823  0.0169  0.3673  4.3329 

Random effects:
 Groups   Name        Variance Std.Dev.
 username (Intercept) 0.9486   0.9739  
 Residual             0.8368   0.9148  
Number of obs: 2494, groups:  username, 46

Fixed effects:
                            Estimate Std. Error         df t value Pr(>|t|)    
(Intercept)                  3.01977    0.15639   48.27587  19.309  < 2e-16 ***
ped1appsteps_z              -0.18513    0.03366 2480.99478  -5.500  4.2e-08 ***
locationsvisited_z           0.06760    0.02616 2467.96563   2.584  0.00981 ** 
floorstotal_z               -0.06489    0.02981 2464.22117  -2.177  0.02959 *  
locationflag_z               0.05014    0.03962 2247.88829   1.266  0.20579    
system_uptime_z              0.15425    0.10562 2448.97139   1.460  0.14431    
system_uptime_deepsleep_z   -0.05186    0.08307 2262.16401  -0.624  0.53251    
ramavail_z                  -0.03613    0.06417 2458.67028  -0.563  0.57344    
freespace_z                  0.03582    0.05779  686.75127   0.620  0.53559    
apptime_z                   -0.02269    0.02387 2461.71154  -0.951  0.34179    
calendarcountdaily_z         0.12942    0.04146 2446.39815   3.122  0.00182 ** 
calendarcountweekly_z       -0.06373    0.04534 2343.15921  -1.405  0.16003    
appinstallcount_z           -0.10541    0.07552 1035.36674  -1.396  0.16308    
---
Signif. codes:  0 ‘***’ 0.001 ‘**’ 0.01 ‘*’ 0.05 ‘.’ 0.1 ‘ ’ 1
 Groups   Name        Std.Dev.
 username (Intercept) 0.97394 
 Residual             0.91478 
Type III Analysis of Variance Table with Satterthwaite's method
                           Sum Sq Mean Sq NumDF   DenDF F value    Pr(>F)    
ped1appsteps_z            25.3102 25.3102     1 2480.99 30.2455 4.196e-08 ***
locationsvisited_z         5.5890  5.5890     1 2467.97  6.6788  0.009813 ** 
floorstotal_z              3.9654  3.9654     1 2464.22  4.7387  0.029587 *  
locationflag_z             1.3403  1.3403     1 2247.89  1.6017  0.205793    
system_uptime_z            1.7847  1.7847     1 2448.97  2.1327  0.144315    
system_uptime_deepsleep_z  0.3261  0.3261     1 2262.16  0.3897  0.532509    
ramavail_z                 0.2653  0.2653     1 2458.67  0.3170  0.573442    
freespace_z                0.3215  0.3215     1  686.75  0.3842  0.535587    
apptime_z                  0.7565  0.7565     1 2461.71  0.9041  0.341786    
calendarcountdaily_z       8.1559  8.1559     1 2446.40  9.7463  0.001818 ** 
calendarcountweekly_z      1.6529  1.6529     1 2343.16  1.9752  0.160031    
appinstallcount_z          1.6303  1.6303     1 1035.37  1.9482  0.163075    
---
Signif. codes:  0 ‘***’ 0.001 ‘**’ 0.01 ‘*’ 0.05 ‘.’ 0.1 ‘ ’ 1
Linear mixed model fit by REML. t-tests use Satterthwaite's method ['lmerModLmerTest']
Formula: q3 ~ ped1appsteps_z + locationsvisited_z + floorstotal_z + locationflag_z +      system_uptime_z + system_uptime_deepsleep_z + ramavail_z +  
    freespace_z + apptime_z + calendarcountdaily_z + calendarcountweekly_z +      appinstallcount_z + (1 | username)
   Data: shc_daily

REML criterion at convergence: 6513.9

Scaled residuals: 
    Min      1Q  Median      3Q     Max 
-3.1352 -0.6211 -0.0686  0.4792  3.4970 

Random effects:
 Groups   Name        Variance Std.Dev.
 username (Intercept) 0.8956   0.9464  
 Residual             0.7394   0.8599  
Number of obs: 2494, groups:  username, 46

Fixed effects:
                            Estimate Std. Error         df t value Pr(>|t|)    
(Intercept)                2.775e+00  1.513e-01  4.863e+01  18.341  < 2e-16 ***
ped1appsteps_z            -1.686e-03  3.166e-02  2.481e+03  -0.053 0.957530    
locationsvisited_z        -4.280e-03  2.461e-02  2.471e+03  -0.174 0.861935    
floorstotal_z             -1.071e-01  2.803e-02  2.463e+03  -3.820 0.000137 ***
locationflag_z            -9.956e-02  3.731e-02  2.278e+03  -2.669 0.007668 ** 
system_uptime_z           -2.696e-02  9.938e-02  2.457e+03  -0.271 0.786220    
system_uptime_deepsleep_z  7.181e-02  7.822e-02  2.295e+03   0.918 0.358655    
ramavail_z                 3.929e-02  6.033e-02  2.458e+03   0.651 0.514907    
freespace_z                2.939e-02  5.469e-02  7.373e+02   0.537 0.591191    
apptime_z                 -7.149e-02  2.244e-02  2.461e+03  -3.186 0.001460 ** 
calendarcountdaily_z       2.245e-02  3.900e-02  2.455e+03   0.576 0.565000    
calendarcountweekly_z      2.255e-02  4.269e-02  2.367e+03   0.528 0.597381    
appinstallcount_z         -2.319e-01  7.135e-02  1.106e+03  -3.250 0.001189 ** 
---
Signif. codes:  0 ‘***’ 0.001 ‘**’ 0.01 ‘*’ 0.05 ‘.’ 0.1 ‘ ’ 1
 Groups   Name        Std.Dev.
 username (Intercept) 0.94639 
 Residual             0.85987 
Type III Analysis of Variance Table with Satterthwaite's method
                           Sum Sq Mean Sq NumDF   DenDF F value    Pr(>F)    
ped1appsteps_z             0.0021  0.0021     1 2480.80  0.0028 0.9575299    
locationsvisited_z         0.0224  0.0224     1 2471.46  0.0303 0.8619353    
floorstotal_z             10.7896 10.7896     1 2463.27 14.5929 0.0001367 ***
locationflag_z             5.2660  5.2660     1 2278.33  7.1222 0.0076675 ** 
system_uptime_z            0.0544  0.0544     1 2456.50  0.0736 0.7862197    
system_uptime_deepsleep_z  0.6232  0.6232     1 2295.43  0.8429 0.3586547    
ramavail_z                 0.3136  0.3136     1 2457.76  0.4242 0.5149067    
freespace_z                0.2135  0.2135     1  737.28  0.2887 0.5911911    
apptime_z                  7.5056  7.5056     1 2460.86 10.1512 0.0014601 ** 
calendarcountdaily_z       0.2449  0.2449     1 2455.33  0.3312 0.5650005    
calendarcountweekly_z      0.2063  0.2063     1 2366.90  0.2790 0.5973812    
appinstallcount_z          7.8098  7.8098     1 1105.77 10.5626 0.0011888 ** 
---
Signif. codes:  0 ‘***’ 0.001 ‘**’ 0.01 ‘*’ 0.05 ‘.’ 0.1 ‘ ’ 1
Linear mixed model fit by REML. t-tests use Satterthwaite's method ['lmerModLmerTest']
Formula: q4 ~ ped1appsteps_z + locationsvisited_z + floorstotal_z + locationflag_z +      system_uptime_z + system_uptime_deepsleep_z + ramavail_z +  
    freespace_z + apptime_z + calendarcountdaily_z + calendarcountweekly_z +      appinstallcount_z + (1 | username)
   Data: shc_daily

REML criterion at convergence: 4650.8

Scaled residuals: 
    Min      1Q  Median      3Q     Max 
-3.7338 -0.7158 -0.0413  0.5623  5.0991 

Random effects:
 Groups   Name        Variance Std.Dev.
 username (Intercept) 0.5306   0.7284  
 Residual             0.3476   0.5896  
Number of obs: 2494, groups:  username, 46

Fixed effects:
                            Estimate Std. Error         df t value Pr(>|t|)    
(Intercept)                  2.15518    0.11481   49.98189  18.771  < 2e-16 ***
ped1appsteps_z              -0.03950    0.02174 2478.52167  -1.817 0.069379 .  
locationsvisited_z           0.03868    0.01692 2478.85720   2.287 0.022305 *  
floorstotal_z               -0.05156    0.01923 2460.28781  -2.681 0.007385 ** 
locationflag_z              -0.02248    0.02572 2362.61607  -0.874 0.382198    
system_uptime_z              0.23691    0.06834 2473.40001   3.466 0.000536 ***
system_uptime_deepsleep_z   -0.06708    0.05392 2383.32692  -1.244 0.213561    
ramavail_z                   0.02386    0.04138 2455.08862   0.577 0.564299    
freespace_z                 -0.06224    0.03833  940.79550  -1.624 0.104718    
apptime_z                    0.01504    0.01539 2458.22340   0.977 0.328634    
calendarcountdaily_z         0.01084    0.02682 2474.12937   0.404 0.686063    
calendarcountweekly_z       -0.01450    0.02940 2426.73435  -0.493 0.621851    
appinstallcount_z           -0.14841    0.04972 1365.58371  -2.985 0.002887 ** 
---
Signif. codes:  0 ‘***’ 0.001 ‘**’ 0.01 ‘*’ 0.05 ‘.’ 0.1 ‘ ’ 1
 Groups   Name        Std.Dev.
 username (Intercept) 0.72844 
 Residual             0.58959 
Type III Analysis of Variance Table with Satterthwaite's method
                          Sum Sq Mean Sq NumDF  DenDF F value    Pr(>F)    
ped1appsteps_z            1.1473  1.1473     1 2478.5  3.3005 0.0693790 .  
locationsvisited_z        1.8175  1.8175     1 2478.9  5.2284 0.0223051 *  
floorstotal_z             2.4990  2.4990     1 2460.3  7.1889 0.0073848 ** 
locationflag_z            0.2655  0.2655     1 2362.6  0.7639 0.3821976    
system_uptime_z           4.1770  4.1770     1 2473.4 12.0161 0.0005364 ***
system_uptime_deepsleep_z 0.5381  0.5381     1 2383.3  1.5479 0.2135611    
ramavail_z                0.1156  0.1156     1 2455.1  0.3324 0.5642993    
freespace_z               0.9168  0.9168     1  940.8  2.6373 0.1047176    
apptime_z                 0.3319  0.3319     1 2458.2  0.9547 0.3286342    
calendarcountdaily_z      0.0568  0.0568     1 2474.1  0.1634 0.6860629    
calendarcountweekly_z     0.0846  0.0846     1 2426.7  0.2433 0.6218509    
appinstallcount_z         3.0972  3.0972     1 1365.6  8.9098 0.0028869 ** 
---
Signif. codes:  0 ‘***’ 0.001 ‘**’ 0.01 ‘*’ 0.05 ‘.’ 0.1 ‘ ’ 1
Linear mixed model fit by REML. t-tests use Satterthwaite's method ['lmerModLmerTest']
Formula: q5 ~ ped1appsteps_z + locationsvisited_z + floorstotal_z + locationflag_z +      system_uptime_z + system_uptime_deepsleep_z + ramavail_z +  
    freespace_z + apptime_z + calendarcountdaily_z + calendarcountweekly_z +      appinstallcount_z + (1 | username)
   Data: shc_daily

REML criterion at convergence: 3350.7

Scaled residuals: 
    Min      1Q  Median      3Q     Max 
-3.6124 -0.3299 -0.1005  0.1038  6.3333 

Random effects:
 Groups   Name        Variance Std.Dev.
 username (Intercept) 0.5750   0.7583  
 Residual             0.2037   0.4514  
Number of obs: 2494, groups:  username, 46

Fixed effects:
                            Estimate Std. Error         df t value Pr(>|t|)    
(Intercept)                1.810e+00  1.163e-01  4.597e+01  15.565  < 2e-16 ***
ped1appsteps_z             6.109e-02  1.669e-02  2.466e+03   3.659 0.000258 ***
locationsvisited_z         2.557e-02  1.301e-02  2.478e+03   1.965 0.049542 *  
floorstotal_z             -4.718e-02  1.474e-02  2.450e+03  -3.201 0.001387 ** 
locationflag_z             5.012e-02  1.991e-02  2.462e+03   2.517 0.011885 *  
system_uptime_z            2.549e-01  5.261e-02  2.479e+03   4.844 1.35e-06 ***
system_uptime_deepsleep_z -1.926e-01  4.169e-02  2.472e+03  -4.620 4.03e-06 ***
ramavail_z                -8.450e-03  3.171e-02  2.446e+03  -0.267 0.789870    
freespace_z                2.079e-02  3.068e-02  1.530e+03   0.678 0.498132    
apptime_z                 -1.284e-02  1.180e-02  2.449e+03  -1.088 0.276569    
calendarcountdaily_z       6.002e-03  2.065e-02  2.478e+03   0.291 0.771286    
calendarcountweekly_z     -1.591e-02  2.269e-02  2.479e+03  -0.701 0.483251    
appinstallcount_z         -4.468e-02  3.931e-02  1.949e+03  -1.137 0.255834    
---
Signif. codes:  0 ‘***’ 0.001 ‘**’ 0.01 ‘*’ 0.05 ‘.’ 0.1 ‘ ’ 1
 Groups   Name        Std.Dev.
 username (Intercept) 0.75830 
 Residual             0.45136 
Type III Analysis of Variance Table with Satterthwaite's method
                          Sum Sq Mean Sq NumDF  DenDF F value    Pr(>F)    
ped1appsteps_z            2.7277  2.7277     1 2466.2 13.3895 0.0002583 ***
locationsvisited_z        0.7865  0.7865     1 2477.9  3.8607 0.0495423 *  
floorstotal_z             2.0874  2.0874     1 2450.3 10.2465 0.0013869 ** 
locationflag_z            1.2910  1.2910     1 2462.4  6.3373 0.0118853 *  
system_uptime_z           4.7806  4.7806     1 2479.2 23.4665 1.349e-06 ***
system_uptime_deepsleep_z 4.3490  4.3490     1 2472.4 21.3477 4.027e-06 ***
ramavail_z                0.0145  0.0145     1 2445.9  0.0710 0.7898701    
freespace_z               0.0935  0.0935     1 1530.2  0.4591 0.4981316    
apptime_z                 0.2413  0.2413     1 2448.7  1.1844 0.2765689    
calendarcountdaily_z      0.0172  0.0172     1 2478.3  0.0845 0.7712864    
calendarcountweekly_z     0.1002  0.1002     1 2479.2  0.4917 0.4832512    
appinstallcount_z         0.2632  0.2632     1 1948.9  1.2919 0.2558339    
---
Signif. codes:  0 ‘***’ 0.001 ‘**’ 0.01 ‘*’ 0.05 ‘.’ 0.1 ‘ ’ 1
Linear mixed model fit by REML. t-tests use Satterthwaite's method ['lmerModLmerTest']
Formula: q6 ~ ped1appsteps_z + locationsvisited_z + floorstotal_z + locationflag_z +      system_uptime_z + system_uptime_deepsleep_z + ramavail_z +  
    freespace_z + apptime_z + calendarcountdaily_z + calendarcountweekly_z +      appinstallcount_z + (1 | username)
   Data: shc_daily

REML criterion at convergence: 6053.1

Scaled residuals: 
    Min      1Q  Median      3Q     Max 
-2.6898 -0.7560  0.0454  0.4444  4.4035 

Random effects:
 Groups   Name        Variance Std.Dev.
 username (Intercept) 0.9239   0.9612  
 Residual             0.6119   0.7822  
Number of obs: 2494, groups:  username, 46

Fixed effects:
                            Estimate Std. Error         df t value Pr(>|t|)    
(Intercept)                2.537e+00  1.516e-01  4.655e+01  16.733  < 2e-16 ***
ped1appsteps_z             5.489e-02  2.884e-02  2.478e+03   1.903 0.057132 .  
locationsvisited_z         9.749e-02  2.244e-02  2.478e+03   4.345 1.45e-05 ***
floorstotal_z              4.157e-03  2.551e-02  2.459e+03   0.163 0.870577    
locationflag_z            -1.273e-01  3.412e-02  2.351e+03  -3.731 0.000195 ***
system_uptime_z            2.175e-01  9.066e-02  2.472e+03   2.399 0.016525 *  
system_uptime_deepsleep_z -2.084e-01  7.151e-02  2.373e+03  -2.914 0.003597 ** 
ramavail_z                -5.455e-02  5.490e-02  2.453e+03  -0.994 0.320522    
freespace_z                7.203e-02  5.080e-02  8.893e+02   1.418 0.156565    
apptime_z                 -3.513e-02  2.042e-02  2.457e+03  -1.720 0.085562 .  
calendarcountdaily_z      -6.137e-02  3.558e-02  2.473e+03  -1.725 0.084727 .  
calendarcountweekly_z      1.041e-01  3.900e-02  2.421e+03   2.670 0.007638 ** 
appinstallcount_z         -2.250e-01  6.592e-02  1.309e+03  -3.413 0.000663 ***
---
Signif. codes:  0 ‘***’ 0.001 ‘**’ 0.01 ‘*’ 0.05 ‘.’ 0.1 ‘ ’ 1
 Groups   Name        Std.Dev.
 username (Intercept) 0.96120 
 Residual             0.78221 
Type III Analysis of Variance Table with Satterthwaite's method
                           Sum Sq Mean Sq NumDF   DenDF F value    Pr(>F)    
ped1appsteps_z             2.2162  2.2162     1 2478.50  3.6221 0.0571319 .  
locationsvisited_z        11.5489 11.5489     1 2478.47 18.8751 1.452e-05 ***
floorstotal_z              0.0162  0.0162     1 2458.91  0.0266 0.8705774    
locationflag_z             8.5163  8.5163     1 2350.86 13.9187 0.0001954 ***
system_uptime_z            3.5206  3.5206     1 2472.28  5.7540 0.0165247 *  
system_uptime_deepsleep_z  5.1970  5.1970     1 2372.96  8.4938 0.0035970 ** 
ramavail_z                 0.6040  0.6040     1 2453.31  0.9872 0.3205219    
freespace_z                1.2301  1.2301     1  889.31  2.0105 0.1565651    
apptime_z                  1.8101  1.8101     1 2456.68  2.9583 0.0855623 .  
calendarcountdaily_z       1.8198  1.8198     1 2473.04  2.9742 0.0847266 .  
calendarcountweekly_z      4.3615  4.3615     1 2420.56  7.1284 0.0076381 ** 
appinstallcount_z          7.1264  7.1264     1 1309.18 11.6472 0.0006626 ***
---
Signif. codes:  0 ‘***’ 0.001 ‘**’ 0.01 ‘*’ 0.05 ‘.’ 0.1 ‘ ’ 1
Linear mixed model fit by REML. t-tests use Satterthwaite's method ['lmerModLmerTest']
Formula: q7 ~ ped1appsteps_z + locationsvisited_z + floorstotal_z + locationflag_z +      system_uptime_z + system_uptime_deepsleep_z + ramavail_z +  
    freespace_z + apptime_z + calendarcountdaily_z + calendarcountweekly_z +      appinstallcount_z + (1 | username)
   Data: shc_daily

REML criterion at convergence: 6478

Scaled residuals: 
    Min      1Q  Median      3Q     Max 
-4.0212 -0.3205  0.0867  0.4376  3.5583 

Random effects:
 Groups   Name        Variance Std.Dev.
 username (Intercept) 0.7587   0.8710  
 Residual             0.7305   0.8547  
Number of obs: 2494, groups:  username, 46

Fixed effects:
                            Estimate Std. Error         df t value Pr(>|t|)    
(Intercept)                  3.31813    0.14074   45.09862  23.576  < 2e-16 ***
ped1appsteps_z               0.09911    0.03143 2480.77977   3.153 0.001633 ** 
locationsvisited_z           0.08675    0.02441 2461.05992   3.554 0.000387 ***
floorstotal_z                0.05749    0.02785 2464.59718   2.065 0.039067 *  
locationflag_z              -0.08455    0.03693 2188.10684  -2.290 0.022142 *  
system_uptime_z              0.02696    0.09855 2434.10023   0.274 0.784454    
system_uptime_deepsleep_z    0.11260    0.07743 2197.64329   1.454 0.146000    
ramavail_z                   0.01213    0.05994 2458.68478   0.202 0.839694    
freespace_z                  0.05893    0.05349  597.94372   1.102 0.271071    
apptime_z                   -0.05612    0.02230 2461.77513  -2.517 0.011889 *  
calendarcountdaily_z         0.02846    0.03868 2428.44095   0.736 0.461901    
calendarcountweekly_z       -0.17065    0.04228 2296.70837  -4.036 5.61e-05 ***
appinstallcount_z            0.19150    0.07007  911.93774   2.733 0.006397 ** 
---
Signif. codes:  0 ‘***’ 0.001 ‘**’ 0.01 ‘*’ 0.05 ‘.’ 0.1 ‘ ’ 1
 Groups   Name        Std.Dev.
 username (Intercept) 0.87104 
 Residual             0.85471 
Type III Analysis of Variance Table with Satterthwaite's method
                           Sum Sq Mean Sq NumDF   DenDF F value    Pr(>F)    
ped1appsteps_z             7.2644  7.2644     1 2480.78  9.9440 0.0016330 ** 
locationsvisited_z         9.2251  9.2251     1 2461.06 12.6280 0.0003872 ***
floorstotal_z              3.1139  3.1139     1 2464.60  4.2625 0.0390667 *  
locationflag_z             3.8295  3.8295     1 2188.11  5.2420 0.0221423 *  
system_uptime_z            0.0547  0.0547     1 2434.10  0.0748 0.7844540    
system_uptime_deepsleep_z  1.5451  1.5451     1 2197.64  2.1150 0.1460003    
ramavail_z                 0.0299  0.0299     1 2458.68  0.0409 0.8396941    
freespace_z                0.8865  0.8865     1  597.94  1.2136 0.2710711    
apptime_z                  4.6291  4.6291     1 2461.78  6.3367 0.0118895 *  
calendarcountdaily_z       0.3955  0.3955     1 2428.44  0.5415 0.4619007    
calendarcountweekly_z     11.9002 11.9002     1 2296.71 16.2898 5.614e-05 ***
appinstallcount_z          5.4567  5.4567     1  911.94  7.4695 0.0063967 ** 
---
Signif. codes:  0 ‘***’ 0.001 ‘**’ 0.01 ‘*’ 0.05 ‘.’ 0.1 ‘ ’ 1
Linear mixed model fit by REML. t-tests use Satterthwaite's method ['lmerModLmerTest']
Formula: q8 ~ ped1appsteps_z + locationsvisited_z + floorstotal_z + locationflag_z +      system_uptime_z + system_uptime_deepsleep_z + ramavail_z +  
    freespace_z + apptime_z + calendarcountdaily_z + calendarcountweekly_z +      appinstallcount_z + (1 | username)
   Data: shc_daily

REML criterion at convergence: 8707.5

Scaled residuals: 
    Min      1Q  Median      3Q     Max 
-3.1783 -0.4405  0.1688  0.7293  2.5580 

Random effects:
 Groups   Name        Variance Std.Dev.
 username (Intercept) 1.171    1.082   
 Residual             1.807    1.344   
Number of obs: 2494, groups:  username, 46

Fixed effects:
                            Estimate Std. Error         df t value Pr(>|t|)    
(Intercept)                  3.62675    0.18204   51.70591  19.922  < 2e-16 ***
ped1appsteps_z              -0.26594    0.04920 2466.23986  -5.405 7.11e-08 ***
locationsvisited_z          -0.13407    0.03813 2408.38995  -3.517 0.000445 ***
floorstotal_z                0.08907    0.04372 2474.36998   2.037 0.041738 *  
locationflag_z              -0.20117    0.05718 1925.59870  -3.519 0.000444 ***
system_uptime_z              0.11082    0.15365 2329.84477   0.721 0.470814    
system_uptime_deepsleep_z   -0.13286    0.11985 1883.24651  -1.109 0.267778    
ramavail_z                  -0.02202    0.09415 2470.13678  -0.234 0.815090    
freespace_z                  0.03132    0.07945  428.03402   0.394 0.693576    
apptime_z                    0.06412    0.03501 2471.22891   1.831 0.067201 .  
calendarcountdaily_z        -0.24265    0.06027 2279.71665  -4.026 5.85e-05 ***
calendarcountweekly_z        0.20666    0.06560 2038.26234   3.150 0.001656 ** 
appinstallcount_z            0.07077    0.10539  619.94307   0.671 0.502157    
---
Signif. codes:  0 ‘***’ 0.001 ‘**’ 0.01 ‘*’ 0.05 ‘.’ 0.1 ‘ ’ 1
 Groups   Name        Std.Dev.
 username (Intercept) 1.0821  
 Residual             1.3444  
Type III Analysis of Variance Table with Satterthwaite's method
                          Sum Sq Mean Sq NumDF   DenDF F value    Pr(>F)    
ped1appsteps_z            52.802  52.802     1 2466.24 29.2130 7.107e-08 ***
locationsvisited_z        22.351  22.351     1 2408.39 12.3659 0.0004453 ***
floorstotal_z              7.501   7.501     1 2474.37  4.1501 0.0417382 *  
locationflag_z            22.376  22.376     1 1925.60 12.3800 0.0004440 ***
system_uptime_z            0.940   0.940     1 2329.84  0.5202 0.4708136    
system_uptime_deepsleep_z  2.221   2.221     1 1883.25  1.2288 0.2677777    
ramavail_z                 0.099   0.099     1 2470.14  0.0547 0.8150897    
freespace_z                0.281   0.281     1  428.03  0.1555 0.6935761    
apptime_z                  6.061   6.061     1 2471.23  3.3530 0.0672015 .  
calendarcountdaily_z      29.302  29.302     1 2279.72 16.2114 5.850e-05 ***
calendarcountweekly_z     17.936  17.936     1 2038.26  9.9233 0.0016557 ** 
appinstallcount_z          0.815   0.815     1  619.94  0.4509 0.5021569    
---
Signif. codes:  0 ‘***’ 0.001 ‘**’ 0.01 ‘*’ 0.05 ‘.’ 0.1 ‘ ’ 1
Linear mixed model fit by REML. t-tests use Satterthwaite's method ['lmerModLmerTest']
Formula: q9 ~ ped1appsteps_z + locationsvisited_z + floorstotal_z + locationflag_z +      system_uptime_z + system_uptime_deepsleep_z + ramavail_z +  
    freespace_z + apptime_z + calendarcountdaily_z + calendarcountweekly_z +      appinstallcount_z + (1 | username)
   Data: shc_daily

REML criterion at convergence: 5632.1

Scaled residuals: 
    Min      1Q  Median      3Q     Max 
-3.7224 -0.3195  0.0705  0.4772  3.3799 

Random effects:
 Groups   Name        Variance Std.Dev.
 username (Intercept) 0.5851   0.7649  
 Residual             0.5188   0.7203  
Number of obs: 2494, groups:  username, 46

Fixed effects:
                            Estimate Std. Error         df t value Pr(>|t|)    
(Intercept)                  2.24093    0.12287   51.49313  18.238  < 2e-16 ***
ped1appsteps_z              -0.10068    0.02650 2480.99826  -3.799 0.000149 ***
locationsvisited_z           0.12189    0.02060 2468.52503   5.919 3.70e-09 ***
floorstotal_z                0.10716    0.02347 2465.36136   4.565 5.23e-06 ***
locationflag_z              -0.13151    0.03119 2259.25179  -4.216 2.58e-05 ***
system_uptime_z              0.18961    0.08316 2450.41777   2.280 0.022687 *  
system_uptime_deepsleep_z   -0.16772    0.06540 2272.53257  -2.565 0.010393 *  
ramavail_z                  -0.01031    0.05053 2460.15952  -0.204 0.838387    
freespace_z                 -0.09118    0.04548  716.43844  -2.005 0.045341 *  
apptime_z                   -0.05083    0.01879 2463.00293  -2.705 0.006879 ** 
calendarcountdaily_z        -0.05022    0.03264 2447.88577  -1.539 0.124048    
calendarcountweekly_z        0.02298    0.03570 2349.73865   0.644 0.519861    
appinstallcount_z            0.16996    0.05944 1070.37357   2.859 0.004329 ** 
---
Signif. codes:  0 ‘***’ 0.001 ‘**’ 0.01 ‘*’ 0.05 ‘.’ 0.1 ‘ ’ 1
 Groups   Name        Std.Dev.
 username (Intercept) 0.76494 
 Residual             0.72028 
Type III Analysis of Variance Table with Satterthwaite's method
                           Sum Sq Mean Sq NumDF   DenDF F value    Pr(>F)    
ped1appsteps_z             7.4867  7.4867     1 2481.00 14.4306 0.0001489 ***
locationsvisited_z        18.1734 18.1734     1 2468.53 35.0294 3.699e-09 ***
floorstotal_z             10.8134 10.8134     1 2465.36 20.8430 5.230e-06 ***
locationflag_z             9.2223  9.2223     1 2259.25 17.7760 2.583e-05 ***
system_uptime_z            2.6972  2.6972     1 2450.42  5.1989 0.0226872 *  
system_uptime_deepsleep_z  3.4123  3.4123     1 2272.53  6.5773 0.0103925 *  
ramavail_z                 0.0216  0.0216     1 2460.16  0.0416 0.8383875    
freespace_z                2.0856  2.0856     1  716.44  4.0199 0.0453410 *  
apptime_z                  3.7959  3.7959     1 2463.00  7.3167 0.0068789 ** 
calendarcountdaily_z       1.2281  1.2281     1 2447.89  2.3671 0.1240478    
calendarcountweekly_z      0.2149  0.2149     1 2349.74  0.4143 0.5198606    
appinstallcount_z          4.2413  4.2413     1 1070.37  8.1752 0.0043292 ** 
---
Signif. codes:  0 ‘***’ 0.001 ‘**’ 0.01 ‘*’ 0.05 ‘.’ 0.1 ‘ ’ 1
Linear mixed model fit by REML. t-tests use Satterthwaite's method ['lmerModLmerTest']
Formula: qsum ~ ped1appsteps_z + locationsvisited_z + floorstotal_z +      locationflag_z + system_uptime_z + system_uptime_deepsleep_z +      ramavail_z + freespace_z + apptime_z + calendarcountdaily_z +  
    calendarcountweekly_z + appinstallcount_z + (1 | username)
   Data: shc_daily

REML criterion at convergence: 14841.7

Scaled residuals: 
    Min      1Q  Median      3Q     Max 
-5.1139 -0.4426  0.0484  0.6230  3.8990 

Random effects:
 Groups   Name        Variance Std.Dev.
 username (Intercept) 33.52    5.789   
 Residual             21.12    4.596   
Number of obs: 2494, groups:  username, 46

Fixed effects:
                            Estimate Std. Error         df t value Pr(>|t|)    
(Intercept)                 31.59540    0.91054   48.79113  34.700  < 2e-16 ***
ped1appsteps_z              -0.13472    0.16952 2477.88371  -0.795  0.42685    
locationsvisited_z          -0.02464    0.13190 2479.47103  -0.187  0.85185    
floorstotal_z                0.76922    0.14991 2459.21572   5.131  3.1e-07 ***
locationflag_z              -0.60129    0.20068 2370.67292  -2.996  0.00276 ** 
system_uptime_z             -1.08458    0.53297 2474.91764  -2.035  0.04196 *  
system_uptime_deepsleep_z    0.41646    0.42060 2391.80171   0.990  0.32220    
ramavail_z                  -0.11653    0.32261 2453.93580  -0.361  0.71798    
freespace_z                 -0.24437    0.29975  961.55857  -0.815  0.41513    
apptime_z                    0.09402    0.12001 2457.14319   0.783  0.43344    
calendarcountdaily_z        -0.58653    0.20918 2475.70872  -2.804  0.00509 ** 
calendarcountweekly_z        0.25666    0.22932 2432.45207   1.119  0.26316    
appinstallcount_z            0.76572    0.38853 1392.37601   1.971  0.04894 *  
---
Signif. codes:  0 ‘***’ 0.001 ‘**’ 0.01 ‘*’ 0.05 ‘.’ 0.1 ‘ ’ 1
 Groups   Name        Std.Dev.
 username (Intercept) 5.7893  
 Residual             4.5958  
Type III Analysis of Variance Table with Satterthwaite's method
                          Sum Sq Mean Sq NumDF   DenDF F value    Pr(>F)    
ped1appsteps_z             13.34   13.34     1 2477.88  0.6316  0.426849    
locationsvisited_z          0.74    0.74     1 2479.47  0.0349  0.851845    
floorstotal_z             556.13  556.13     1 2459.22 26.3298 3.103e-07 ***
locationflag_z            189.62  189.62     1 2370.67  8.9777  0.002761 ** 
system_uptime_z            87.47   87.47     1 2474.92  4.1411  0.041960 *  
system_uptime_deepsleep_z  20.71   20.71     1 2391.80  0.9804  0.322201    
ramavail_z                  2.76    2.76     1 2453.94  0.1305  0.717981    
freespace_z                14.04   14.04     1  961.56  0.6646  0.415131    
apptime_z                  12.96   12.96     1 2457.14  0.6138  0.433436    
calendarcountdaily_z      166.06  166.06     1 2475.71  7.8619  0.005088 ** 
calendarcountweekly_z      26.46   26.46     1 2432.45  1.2526  0.263158    
appinstallcount_z          82.04   82.04     1 1392.38  3.8841  0.048943 *  
---
Signif. codes:  0 ‘***’ 0.001 ‘**’ 0.01 ‘*’ 0.05 ‘.’ 0.1 ‘ ’ 1
Linear mixed model fit by REML. t-tests use Satterthwaite's method ['lmerModLmerTest']
Formula: q1 ~ ped1appsteps_z + locationsvisited_z + floorstotal_z + locationflag_z +      system_uptime_z + system_uptime_deepsleep_z + ramavail_z +  
    freespace_z + apptime_z + calendarcountdaily_z + calendarcountweekly_z +      appinstallcount_z + (1 | username)
   Data: shc_weekly

REML criterion at convergence: 3040.5

Scaled residuals: 
    Min      1Q  Median      3Q     Max 
-3.4743 -0.4594  0.0445  0.6017  3.7206 

Random effects:
 Groups   Name        Variance Std.Dev.
 username (Intercept) 2.226    1.492   
 Residual             1.066    1.032   
Number of obs: 992, groups:  username, 44

Fixed effects:
                           Estimate Std. Error        df t value Pr(>|t|)    
(Intercept)                 6.33624    0.24324  46.15102  26.049  < 2e-16 ***
ped1appsteps_z              0.10791    0.05868 975.80670   1.839 0.066214 .  
locationsvisited_z          0.01382    0.04280 978.40004   0.323 0.746831    
floorstotal_z               0.03225    0.06516 974.45848   0.495 0.620798    
locationflag_z             -0.25837    0.06982 942.61942  -3.701 0.000228 ***
system_uptime_z            -0.69636    0.24569 942.96041  -2.834 0.004691 ** 
system_uptime_deepsleep_z   0.46146    0.16561 918.16752   2.786 0.005439 ** 
ramavail_z                  0.07253    0.10215 956.28577   0.710 0.477842    
freespace_z                -0.17384    0.16875 141.27019  -1.030 0.304698    
apptime_z                  -0.03630    0.06732 972.44491  -0.539 0.589864    
calendarcountdaily_z        0.16404    0.06489 977.20402   2.528 0.011632 *  
calendarcountweekly_z      -0.15267    0.10951 898.42941  -1.394 0.163603    
appinstallcount_z           0.76614    0.15523 300.03464   4.936 1.33e-06 ***
---
Signif. codes:  0 ‘***’ 0.001 ‘**’ 0.01 ‘*’ 0.05 ‘.’ 0.1 ‘ ’ 1
 Groups   Name        Std.Dev.
 username (Intercept) 1.4919  
 Residual             1.0324  
Type III Analysis of Variance Table with Satterthwaite's method
                           Sum Sq Mean Sq NumDF  DenDF F value    Pr(>F)    
ped1appsteps_z             3.6045  3.6045     1 975.81  3.3820 0.0662139 .  
locationsvisited_z         0.1111  0.1111     1 978.40  0.1043 0.7468311    
floorstotal_z              0.2610  0.2610     1 974.46  0.2449 0.6207976    
locationflag_z            14.5951 14.5951     1 942.62 13.6943 0.0002276 ***
system_uptime_z            8.5614  8.5614     1 942.96  8.0330 0.0046913 ** 
system_uptime_deepsleep_z  8.2749  8.2749     1 918.17  7.7642 0.0054392 ** 
ramavail_z                 0.5373  0.5373     1 956.29  0.5042 0.4778419    
freespace_z                1.1310  1.1310     1 141.27  1.0612 0.3046983    
apptime_z                  0.3099  0.3099     1 972.44  0.2907 0.5898643    
calendarcountdaily_z       6.8106  6.8106     1 977.20  6.3902 0.0116316 *  
calendarcountweekly_z      2.0716  2.0716     1 898.43  1.9438 0.1636033    
appinstallcount_z         25.9628 25.9628     1 300.03 24.3604 1.327e-06 ***
---
Signif. codes:  0 ‘***’ 0.001 ‘**’ 0.01 ‘*’ 0.05 ‘.’ 0.1 ‘ ’ 1
Linear mixed model fit by REML. t-tests use Satterthwaite's method ['lmerModLmerTest']
Formula: q2 ~ ped1appsteps_z + locationsvisited_z + floorstotal_z + locationflag_z +      system_uptime_z + system_uptime_deepsleep_z + ramavail_z +  
    freespace_z + apptime_z + calendarcountdaily_z + calendarcountweekly_z +      appinstallcount_z + (1 | username)
   Data: shc_weekly

REML criterion at convergence: 2436.7

Scaled residuals: 
    Min      1Q  Median      3Q     Max 
-2.9389 -0.5756 -0.0021  0.4951  5.1644 

Random effects:
 Groups   Name        Variance Std.Dev.
 username (Intercept) 0.7436   0.8623  
 Residual             0.5862   0.7656  
Number of obs: 992, groups:  username, 44

Fixed effects:
                           Estimate Std. Error        df t value Pr(>|t|)    
(Intercept)                 3.05021    0.14614  46.47685  20.872   <2e-16 ***
ped1appsteps_z             -0.04225    0.04315 978.73791  -0.979   0.3278    
locationsvisited_z          0.04188    0.03143 976.46838   1.333   0.1830    
floorstotal_z              -0.10996    0.04794 978.93176  -2.294   0.0220 *  
locationflag_z              0.02821    0.05063 846.62990   0.557   0.5775    
system_uptime_z             0.36224    0.17814 841.29611   2.033   0.0423 *  
system_uptime_deepsleep_z  -0.18324    0.11967 785.92096  -1.531   0.1261    
ramavail_z                 -0.05902    0.07552 963.45828  -0.781   0.4347    
freespace_z                 0.17384    0.10976  97.96423   1.584   0.1165    
apptime_z                  -0.06610    0.04956 978.94475  -1.334   0.1826    
calendarcountdaily_z       -0.05914    0.04767 976.68360  -1.241   0.2151    
calendarcountweekly_z       0.07928    0.07900 769.85954   1.003   0.3160    
appinstallcount_z          -0.09170    0.10550 199.61856  -0.869   0.3858    
---
Signif. codes:  0 ‘***’ 0.001 ‘**’ 0.01 ‘*’ 0.05 ‘.’ 0.1 ‘ ’ 1
 Groups   Name        Std.Dev.
 username (Intercept) 0.86230 
 Residual             0.76563 
Type III Analysis of Variance Table with Satterthwaite's method
                           Sum Sq Mean Sq NumDF  DenDF F value  Pr(>F)  
ped1appsteps_z            0.56198 0.56198     1 978.74  0.9587 0.32776  
locationsvisited_z        1.04103 1.04103     1 976.47  1.7759 0.18296  
floorstotal_z             3.08419 3.08419     1 978.93  5.2614 0.02201 *
locationflag_z            0.18203 0.18203     1 846.63  0.3105 0.57751  
system_uptime_z           2.42378 2.42378     1 841.30  4.1348 0.04232 *
system_uptime_deepsleep_z 1.37440 1.37440     1 785.92  2.3446 0.12612  
ramavail_z                0.35797 0.35797     1 963.46  0.6107 0.43473  
freespace_z               1.47046 1.47046     1  97.96  2.5085 0.11646  
apptime_z                 1.04263 1.04263     1 978.94  1.7786 0.18263  
calendarcountdaily_z      0.90214 0.90214     1 976.68  1.5390 0.21507  
calendarcountweekly_z     0.59022 0.59022     1 769.86  1.0069 0.31597  
appinstallcount_z         0.44278 0.44278     1 199.62  0.7554 0.38583  
---
Signif. codes:  0 ‘***’ 0.001 ‘**’ 0.01 ‘*’ 0.05 ‘.’ 0.1 ‘ ’ 1
Linear mixed model fit by REML. t-tests use Satterthwaite's method ['lmerModLmerTest']
Formula: q3 ~ ped1appsteps_z + locationsvisited_z + floorstotal_z + locationflag_z +      system_uptime_z + system_uptime_deepsleep_z + ramavail_z +  
    freespace_z + apptime_z + calendarcountdaily_z + calendarcountweekly_z +      appinstallcount_z + (1 | username)
   Data: shc_weekly

REML criterion at convergence: 2342.5

Scaled residuals: 
    Min      1Q  Median      3Q     Max 
-3.4433 -0.5528 -0.0008  0.3701  3.1314 

Random effects:
 Groups   Name        Variance Std.Dev.
 username (Intercept) 1.0510   1.0252  
 Residual             0.5232   0.7233  
Number of obs: 992, groups:  username, 44

Fixed effects:
                            Estimate Std. Error         df t value Pr(>|t|)    
(Intercept)                 3.035445   0.167580  42.844444  18.113  < 2e-16 ***
ped1appsteps_z              0.068398   0.041088 976.100910   1.665 0.096303 .  
locationsvisited_z         -0.098087   0.029966 978.588434  -3.273 0.001100 ** 
floorstotal_z              -0.112656   0.045630 974.772383  -2.469 0.013723 *  
locationflag_z              0.184457   0.048845 934.570323   3.776 0.000169 ***
system_uptime_z             0.193754   0.171889 934.756973   1.127 0.259945    
system_uptime_deepsleep_z  -0.043531   0.115836 905.894334  -0.376 0.707154    
ramavail_z                  0.064132   0.071557 955.019009   0.896 0.370354    
freespace_z                 0.303790   0.117109 127.961496   2.594 0.010591 *  
apptime_z                  -0.014192   0.047143 972.689105  -0.301 0.763444    
calendarcountdaily_z        0.012339   0.045438 977.553556   0.272 0.786014    
calendarcountweekly_z       0.008052   0.076583 884.421244   0.105 0.916283    
appinstallcount_z          -0.368918   0.108085 274.726149  -3.413 0.000739 ***
---
Signif. codes:  0 ‘***’ 0.001 ‘**’ 0.01 ‘*’ 0.05 ‘.’ 0.1 ‘ ’ 1
 Groups   Name        Std.Dev.
 username (Intercept) 1.02520 
 Residual             0.72332 
Type III Analysis of Variance Table with Satterthwaite's method
                          Sum Sq Mean Sq NumDF  DenDF F value    Pr(>F)    
ped1appsteps_z            1.4498  1.4498     1 976.10  2.7711 0.0963026 .  
locationsvisited_z        5.6058  5.6058     1 978.59 10.7146 0.0011001 ** 
floorstotal_z             3.1891  3.1891     1 974.77  6.0956 0.0137225 *  
locationflag_z            7.4611  7.4611     1 934.57 14.2609 0.0001692 ***
system_uptime_z           0.6648  0.6648     1 934.76  1.2706 0.2599450    
system_uptime_deepsleep_z 0.0739  0.0739     1 905.89  0.1412 0.7071535    
ramavail_z                0.4202  0.4202     1 955.02  0.8032 0.3703537    
freespace_z               3.5206  3.5206     1 127.96  6.7292 0.0105907 *  
apptime_z                 0.0474  0.0474     1 972.69  0.0906 0.7634435    
calendarcountdaily_z      0.0386  0.0386     1 977.55  0.0737 0.7860140    
calendarcountweekly_z     0.0058  0.0058     1 884.42  0.0111 0.9162830    
appinstallcount_z         6.0952  6.0952     1 274.73 11.6501 0.0007387 ***
---
Signif. codes:  0 ‘***’ 0.001 ‘**’ 0.01 ‘*’ 0.05 ‘.’ 0.1 ‘ ’ 1
Linear mixed model fit by REML. t-tests use Satterthwaite's method ['lmerModLmerTest']
Formula: q4 ~ ped1appsteps_z + locationsvisited_z + floorstotal_z + locationflag_z +      system_uptime_z + system_uptime_deepsleep_z + ramavail_z +  
    freespace_z + apptime_z + calendarcountdaily_z + calendarcountweekly_z +      appinstallcount_z + (1 | username)
   Data: shc_weekly

REML criterion at convergence: 1852.7

Scaled residuals: 
    Min      1Q  Median      3Q     Max 
-3.2037 -0.5779 -0.0250  0.4991  3.9113 

Random effects:
 Groups   Name        Variance Std.Dev.
 username (Intercept) 0.4956   0.7040  
 Residual             0.3204   0.5661  
Number of obs: 992, groups:  username, 44

Fixed effects:
                           Estimate Std. Error        df t value Pr(>|t|)    
(Intercept)                 2.13212    0.11731  46.55131  18.175  < 2e-16 ***
ped1appsteps_z              0.02172    0.03202 978.74606   0.678 0.497718    
locationsvisited_z          0.07718    0.02333 978.68987   3.307 0.000976 ***
floorstotal_z              -0.18283    0.03557 978.35653  -5.140 3.31e-07 ***
locationflag_z              0.07483    0.03780 894.32843   1.979 0.048086 *  
system_uptime_z             0.02259    0.13303 892.29028   0.170 0.865215    
system_uptime_deepsleep_z  -0.07339    0.08950 849.51128  -0.820 0.412433    
ramavail_z                 -0.06289    0.05591 960.51015  -1.125 0.260958    
freespace_z                 0.06187    0.08568 112.79484   0.722 0.471742    
apptime_z                   0.05908    0.03676 977.33861   1.607 0.108336    
calendarcountdaily_z       -0.03907    0.03539 978.93950  -1.104 0.269913    
calendarcountweekly_z      -0.09304    0.05912 829.68119  -1.574 0.115886    
appinstallcount_z          -0.18202    0.08091 234.89900  -2.250 0.025400 *  
---
Signif. codes:  0 ‘***’ 0.001 ‘**’ 0.01 ‘*’ 0.05 ‘.’ 0.1 ‘ ’ 1
 Groups   Name        Std.Dev.
 username (Intercept) 0.70400 
 Residual             0.56607 
Type III Analysis of Variance Table with Satterthwaite's method
                          Sum Sq Mean Sq NumDF  DenDF F value    Pr(>F)    
ped1appsteps_z            0.1474  0.1474     1 978.75  0.4601 0.4977178    
locationsvisited_z        3.5053  3.5053     1 978.69 10.9394 0.0009757 ***
floorstotal_z             8.4663  8.4663     1 978.36 26.4217 3.313e-07 ***
locationflag_z            1.2554  1.2554     1 894.33  3.9177 0.0480859 *  
system_uptime_z           0.0092  0.0092     1 892.29  0.0288 0.8652145    
system_uptime_deepsleep_z 0.2155  0.2155     1 849.51  0.6724 0.4124331    
ramavail_z                0.4054  0.4054     1 960.51  1.2652 0.2609579    
freespace_z               0.1671  0.1671     1 112.79  0.5214 0.4717420    
apptime_z                 0.8277  0.8277     1 977.34  2.5831 0.1083357    
calendarcountdaily_z      0.3905  0.3905     1 978.94  1.2186 0.2699132    
calendarcountweekly_z     0.7938  0.7938     1 829.68  2.4772 0.1158862    
appinstallcount_z         1.6216  1.6216     1 234.90  5.0607 0.0254005 *  
---
Signif. codes:  0 ‘***’ 0.001 ‘**’ 0.01 ‘*’ 0.05 ‘.’ 0.1 ‘ ’ 1
Linear mixed model fit by REML. t-tests use Satterthwaite's method ['lmerModLmerTest']
Formula: q5 ~ ped1appsteps_z + locationsvisited_z + floorstotal_z + locationflag_z +      system_uptime_z + system_uptime_deepsleep_z + ramavail_z +  
    freespace_z + apptime_z + calendarcountdaily_z + calendarcountweekly_z +      appinstallcount_z + (1 | username)
   Data: shc_weekly

REML criterion at convergence: 1463.5

Scaled residuals: 
    Min      1Q  Median      3Q     Max 
-4.0790 -0.4644 -0.1073  0.1839  4.2880 

Random effects:
 Groups   Name        Variance Std.Dev.
 username (Intercept) 0.5053   0.7108  
 Residual             0.2117   0.4602  
Number of obs: 992, groups:  username, 44

Fixed effects:
                            Estimate Std. Error         df t value Pr(>|t|)    
(Intercept)                1.826e+00  1.149e-01  4.528e+01  15.883  < 2e-16 ***
ped1appsteps_z             6.635e-03  2.620e-02  9.738e+02   0.253  0.80015    
locationsvisited_z         4.622e-04  1.912e-02  9.773e+02   0.024  0.98072    
floorstotal_z             -1.406e-02  2.909e-02  9.720e+02  -0.483  0.62897    
locationflag_z             6.332e-02  3.127e-02  9.560e+02   2.025  0.04314 *  
system_uptime_z            3.512e-01  1.100e-01  9.567e+02   3.191  0.00146 ** 
system_uptime_deepsleep_z -1.576e-01  7.422e-02  9.382e+02  -2.123  0.03399 *  
ramavail_z                -7.966e-03  4.556e-02  9.542e+02  -0.175  0.86125    
freespace_z                1.754e-01  7.765e-02  1.553e+02   2.259  0.02528 *  
apptime_z                  2.927e-03  3.005e-02  9.697e+02   0.097  0.92243    
calendarcountdaily_z       7.772e-03  2.898e-02  9.752e+02   0.268  0.78863    
calendarcountweekly_z     -5.416e-02  4.911e-02  9.201e+02  -1.103  0.27036    
appinstallcount_z         -1.791e-01  7.062e-02  3.313e+02  -2.536  0.01167 *  
---
Signif. codes:  0 ‘***’ 0.001 ‘**’ 0.01 ‘*’ 0.05 ‘.’ 0.1 ‘ ’ 1
 Groups   Name        Std.Dev.
 username (Intercept) 0.71082 
 Residual             0.46016 
Type III Analysis of Variance Table with Satterthwaite's method
                           Sum Sq Mean Sq NumDF  DenDF F value   Pr(>F)   
ped1appsteps_z            0.01358 0.01358     1 973.76  0.0641 0.800150   
locationsvisited_z        0.00012 0.00012     1 977.32  0.0006 0.980718   
floorstotal_z             0.04946 0.04946     1 972.00  0.2336 0.628971   
locationflag_z            0.86832 0.86832     1 955.96  4.1008 0.043140 * 
system_uptime_z           2.15641 2.15641     1 956.66 10.1841 0.001463 **
system_uptime_deepsleep_z 0.95460 0.95460     1 938.22  4.5083 0.033992 * 
ramavail_z                0.00647 0.00647     1 954.21  0.0306 0.861247   
freespace_z               1.08046 1.08046     1 155.34  5.1027 0.025280 * 
apptime_z                 0.00201 0.00201     1 969.74  0.0095 0.922430   
calendarcountdaily_z      0.01523 0.01523     1 975.22  0.0719 0.788627   
calendarcountweekly_z     0.25756 0.25756     1 920.08  1.2164 0.270357   
appinstallcount_z         1.36178 1.36178     1 331.26  6.4313 0.011672 * 
---
Signif. codes:  0 ‘***’ 0.001 ‘**’ 0.01 ‘*’ 0.05 ‘.’ 0.1 ‘ ’ 1
Linear mixed model fit by REML. t-tests use Satterthwaite's method ['lmerModLmerTest']
Formula: q6 ~ ped1appsteps_z + locationsvisited_z + floorstotal_z + locationflag_z +      system_uptime_z + system_uptime_deepsleep_z + ramavail_z +  
    freespace_z + apptime_z + calendarcountdaily_z + calendarcountweekly_z +      appinstallcount_z + (1 | username)
   Data: shc_weekly

REML criterion at convergence: 2367.7

Scaled residuals: 
    Min      1Q  Median      3Q     Max 
-3.1297 -0.5385 -0.0268  0.2932  4.5756 

Random effects:
 Groups   Name        Variance Std.Dev.
 username (Intercept) 0.8193   0.9051  
 Residual             0.5428   0.7367  
Number of obs: 992, groups:  username, 44

Fixed effects:
                            Estimate Std. Error         df t value Pr(>|t|)    
(Intercept)                 2.604530   0.151122  45.299112  17.235  < 2e-16 ***
ped1appsteps_z              0.038884   0.041658 978.845928   0.933 0.350833    
locationsvisited_z          0.063423   0.030355 978.528554   2.089 0.036930 *  
floorstotal_z              -0.010737   0.046274 978.523962  -0.232 0.816568    
locationflag_z             -0.163811   0.049145 886.807829  -3.333 0.000894 ***
system_uptime_z            -0.081259   0.172934 884.392542  -0.470 0.638555    
system_uptime_deepsleep_z   0.017864   0.116323 839.058368   0.154 0.877981    
ramavail_z                 -0.056494   0.072760 960.346950  -0.776 0.437677    
freespace_z                -0.060061   0.110785 108.028974  -0.542 0.588841    
apptime_z                  -0.043695   0.047827 977.592071  -0.914 0.361147    
calendarcountdaily_z        0.008913   0.046043 978.841717   0.194 0.846554    
calendarcountweekly_z      -0.037331   0.076830 819.122410  -0.486 0.627172    
appinstallcount_z          -0.139912   0.104850 225.223934  -1.334 0.183419    
---
Signif. codes:  0 ‘***’ 0.001 ‘**’ 0.01 ‘*’ 0.05 ‘.’ 0.1 ‘ ’ 1
 Groups   Name        Std.Dev.
 username (Intercept) 0.90515 
 Residual             0.73673 
Type III Analysis of Variance Table with Satterthwaite's method
                          Sum Sq Mean Sq NumDF  DenDF F value    Pr(>F)    
ped1appsteps_z            0.4729  0.4729     1 978.85  0.8713 0.3508331    
locationsvisited_z        2.3695  2.3695     1 978.53  4.3656 0.0369298 *  
floorstotal_z             0.0292  0.0292     1 978.52  0.0538 0.8165683    
locationflag_z            6.0305  6.0305     1 886.81 11.1105 0.0008939 ***
system_uptime_z           0.1198  0.1198     1 884.39  0.2208 0.6385550    
system_uptime_deepsleep_z 0.0128  0.0128     1 839.06  0.0236 0.8779811    
ramavail_z                0.3272  0.3272     1 960.35  0.6029 0.4376771    
freespace_z               0.1595  0.1595     1 108.03  0.2939 0.5888406    
apptime_z                 0.4530  0.4530     1 977.59  0.8347 0.3611473    
calendarcountdaily_z      0.0203  0.0203     1 978.84  0.0375 0.8465536    
calendarcountweekly_z     0.1281  0.1281     1 819.12  0.2361 0.6271718    
appinstallcount_z         0.9665  0.9665     1 225.22  1.7806 0.1834191    
---
Signif. codes:  0 ‘***’ 0.001 ‘**’ 0.01 ‘*’ 0.05 ‘.’ 0.1 ‘ ’ 1
Linear mixed model fit by REML. t-tests use Satterthwaite's method ['lmerModLmerTest']
Formula: q7 ~ ped1appsteps_z + locationsvisited_z + floorstotal_z + locationflag_z +      system_uptime_z + system_uptime_deepsleep_z + ramavail_z +  
    freespace_z + apptime_z + calendarcountdaily_z + calendarcountweekly_z +      appinstallcount_z + (1 | username)
   Data: shc_weekly

REML criterion at convergence: 3698

Scaled residuals: 
     Min       1Q   Median       3Q      Max 
-2.66374 -0.73958  0.00774  0.65198  2.63556 

Random effects:
 Groups   Name        Variance Std.Dev.
 username (Intercept) 1.982    1.408   
 Residual             2.151    1.466   
Number of obs: 992, groups:  username, 44

Fixed effects:
                           Estimate Std. Error        df t value Pr(>|t|)    
(Intercept)                 2.59030    0.24638  36.07541  10.513 1.56e-12 ***
ped1appsteps_z              0.38476    0.08207 971.04369   4.688 3.15e-06 ***
locationsvisited_z          0.03255    0.05971 962.74040   0.545 0.585870    
floorstotal_z               0.09129    0.09119 971.90126   1.001 0.317048    
locationflag_z              0.07617    0.09518 695.31129   0.800 0.423833    
system_uptime_z            -0.94961    0.33476 679.59295  -2.837 0.004695 ** 
system_uptime_deepsleep_z   0.58823    0.22426 602.38037   2.623 0.008938 ** 
ramavail_z                 -0.05211    0.14428 965.49738  -0.361 0.718034    
freespace_z                 0.49703    0.19174  62.69532   2.592 0.011850 *  
apptime_z                  -0.03873    0.09432 974.21815  -0.411 0.681459    
calendarcountdaily_z        0.34756    0.09057 958.14940   3.837 0.000133 ***
calendarcountweekly_z      -0.33472    0.14799 597.87701  -2.262 0.024070 *  
appinstallcount_z          -0.13491    0.18959 124.42158  -0.712 0.478041    
---
Signif. codes:  0 ‘***’ 0.001 ‘**’ 0.01 ‘*’ 0.05 ‘.’ 0.1 ‘ ’ 1
 Groups   Name        Std.Dev.
 username (Intercept) 1.4080  
 Residual             1.4665  
Type III Analysis of Variance Table with Satterthwaite's method
                          Sum Sq Mean Sq NumDF  DenDF F value    Pr(>F)    
ped1appsteps_z            47.268  47.268     1 971.04 21.9788 3.151e-06 ***
locationsvisited_z         0.639   0.639     1 962.74  0.2970 0.5858705    
floorstotal_z              2.155   2.155     1 971.90  1.0021 0.3170482    
locationflag_z             1.377   1.377     1 695.31  0.6404 0.4238327    
system_uptime_z           17.305  17.305     1 679.59  8.0466 0.0046948 ** 
system_uptime_deepsleep_z 14.796  14.796     1 602.38  6.8798 0.0089383 ** 
ramavail_z                 0.281   0.281     1 965.50  0.1305 0.7180343    
freespace_z               14.451  14.451     1  62.70  6.7197 0.0118504 *  
apptime_z                  0.363   0.363     1 974.22  0.1686 0.6814594    
calendarcountdaily_z      31.668  31.668     1 958.15 14.7252 0.0001325 ***
calendarcountweekly_z     11.002  11.002     1 597.88  5.1156 0.0240696 *  
appinstallcount_z          1.089   1.089     1 124.42  0.5064 0.4780409    
---
Signif. codes:  0 ‘***’ 0.001 ‘**’ 0.01 ‘*’ 0.05 ‘.’ 0.1 ‘ ’ 1
Linear mixed model fit by REML. t-tests use Satterthwaite's method ['lmerModLmerTest']
Formula: q8 ~ ped1appsteps_z + locationsvisited_z + floorstotal_z + locationflag_z +      system_uptime_z + system_uptime_deepsleep_z + ramavail_z +  
    freespace_z + apptime_z + calendarcountdaily_z + calendarcountweekly_z +      appinstallcount_z + (1 | username)
   Data: shc_weekly

REML criterion at convergence: 3874.3

Scaled residuals: 
    Min      1Q  Median      3Q     Max 
-1.8131 -0.8081 -0.2075  0.8596  2.3151 

Random effects:
 Groups   Name        Variance Std.Dev.
 username (Intercept) 0.7324   0.8558  
 Residual             2.6746   1.6354  
Number of obs: 992, groups:  username, 44

Fixed effects:
                           Estimate Std. Error        df t value Pr(>|t|)    
(Intercept)                 2.59608    0.17971  40.84396  14.446  < 2e-16 ***
ped1appsteps_z             -0.04903    0.08785 787.68561  -0.558 0.576922    
locationsvisited_z         -0.04047    0.06376 779.14811  -0.635 0.525778    
floorstotal_z              -0.35675    0.09752 762.59589  -3.658 0.000272 ***
locationflag_z              0.09010    0.09567 307.96324   0.942 0.347069    
system_uptime_z             0.19631    0.33402 255.74878   0.588 0.557235    
system_uptime_deepsleep_z  -0.02734    0.22118 230.96498  -0.124 0.901740    
ramavail_z                  0.10030    0.15843 975.97248   0.633 0.526835    
freespace_z                -0.13840    0.14731  42.20699  -0.939 0.352834    
apptime_z                   0.02616    0.10076 722.22203   0.260 0.795194    
calendarcountdaily_z       -0.25769    0.09600 651.85575  -2.684 0.007452 ** 
calendarcountweekly_z       0.18899    0.14656 254.87117   1.290 0.198388    
appinstallcount_z          -0.12439    0.16023  69.24784  -0.776 0.440217    
---
Signif. codes:  0 ‘***’ 0.001 ‘**’ 0.01 ‘*’ 0.05 ‘.’ 0.1 ‘ ’ 1
 Groups   Name        Std.Dev.
 username (Intercept) 0.85579 
 Residual             1.63542 
Type III Analysis of Variance Table with Satterthwaite's method
                          Sum Sq Mean Sq NumDF  DenDF F value    Pr(>F)    
ped1appsteps_z             0.833   0.833     1 787.69  0.3115 0.5769216    
locationsvisited_z         1.078   1.078     1 779.15  0.4029 0.5257777    
floorstotal_z             35.790  35.790     1 762.60 13.3813 0.0002716 ***
locationflag_z             2.372   2.372     1 307.96  0.8869 0.3470690    
system_uptime_z            0.924   0.924     1 255.75  0.3454 0.5572350    
system_uptime_deepsleep_z  0.041   0.041     1 230.96  0.0153 0.9017402    
ramavail_z                 1.072   1.072     1 975.97  0.4008 0.5268349    
freespace_z                2.361   2.361     1  42.21  0.8826 0.3528341    
apptime_z                  0.180   0.180     1 722.22  0.0674 0.7951942    
calendarcountdaily_z      19.272  19.272     1 651.86  7.2057 0.0074518 ** 
calendarcountweekly_z      4.447   4.447     1 254.87  1.6628 0.1983882    
appinstallcount_z          1.612   1.612     1  69.25  0.6026 0.4402168    
---
Signif. codes:  0 ‘***’ 0.001 ‘**’ 0.01 ‘*’ 0.05 ‘.’ 0.1 ‘ ’ 1
Linear mixed model fit by REML. t-tests use Satterthwaite's method ['lmerModLmerTest']
Formula: q9 ~ ped1appsteps_z + locationsvisited_z + floorstotal_z + locationflag_z +      system_uptime_z + system_uptime_deepsleep_z + ramavail_z +  
    freespace_z + apptime_z + calendarcountdaily_z + calendarcountweekly_z +      appinstallcount_z + (1 | username)
   Data: shc_weekly

REML criterion at convergence: 2326.5

Scaled residuals: 
    Min      1Q  Median      3Q     Max 
-3.6431 -0.4695  0.0354  0.6359  3.8239 

Random effects:
 Groups   Name        Variance Std.Dev.
 username (Intercept) 0.5851   0.7649  
 Residual             0.5263   0.7255  
Number of obs: 992, groups:  username, 44

Fixed effects:
                           Estimate Std. Error        df t value Pr(>|t|)    
(Intercept)                 2.46109    0.13126  45.69783  18.749  < 2e-16 ***
ped1appsteps_z             -0.11737    0.04077 977.35205  -2.878  0.00408 ** 
locationsvisited_z         -0.02733    0.02968 973.36406  -0.921  0.35743    
floorstotal_z               0.14664    0.04530 977.85050   3.237  0.00125 ** 
locationflag_z             -0.10560    0.04763 805.65115  -2.217  0.02688 *  
system_uptime_z             0.41001    0.16755 797.14713   2.447  0.01462 *  
system_uptime_deepsleep_z  -0.21703    0.11243 733.83932  -1.930  0.05395 .  
ramavail_z                  0.00763    0.07149 965.31162   0.107  0.91502    
freespace_z                 0.06164    0.10018  88.40443   0.615  0.53992    
apptime_z                  -0.09935    0.04684 978.65547  -2.121  0.03418 *  
calendarcountdaily_z        0.05349    0.04503 972.72328   1.188  0.23517    
calendarcountweekly_z      -0.16452    0.07421 721.89612  -2.217  0.02693 *  
appinstallcount_z          -0.18039    0.09743 177.29180  -1.851  0.06577 .  
---
Signif. codes:  0 ‘***’ 0.001 ‘**’ 0.01 ‘*’ 0.05 ‘.’ 0.1 ‘ ’ 1
 Groups   Name        Std.Dev.
 username (Intercept) 0.76490 
 Residual             0.72547 
Type III Analysis of Variance Table with Satterthwaite's method
                          Sum Sq Mean Sq NumDF  DenDF F value   Pr(>F)   
ped1appsteps_z            4.3605  4.3605     1 977.35  8.2851 0.004084 **
locationsvisited_z        0.4462  0.4462     1 973.36  0.8477 0.357425   
floorstotal_z             5.5142  5.5142     1 977.85 10.4772 0.001249 **
locationflag_z            2.5876  2.5876     1 805.65  4.9166 0.026878 * 
system_uptime_z           3.1516  3.1516     1 797.15  5.9881 0.014618 * 
system_uptime_deepsleep_z 1.9611  1.9611     1 733.84  3.7262 0.053949 . 
ramavail_z                0.0060  0.0060     1 965.31  0.0114 0.915020   
freespace_z               0.1993  0.1993     1  88.40  0.3786 0.539921   
apptime_z                 2.3676  2.3676     1 978.66  4.4985 0.034176 * 
calendarcountdaily_z      0.7426  0.7426     1 972.72  1.4110 0.235174   
calendarcountweekly_z     2.5870  2.5870     1 721.90  4.9155 0.026928 * 
appinstallcount_z         1.8041  1.8041     1 177.29  3.4278 0.065772 . 
---
Signif. codes:  0 ‘***’ 0.001 ‘**’ 0.01 ‘*’ 0.05 ‘.’ 0.1 ‘ ’ 1
Linear mixed model fit by REML. t-tests use Satterthwaite's method ['lmerModLmerTest']
Formula: qsum ~ ped1appsteps_z + locationsvisited_z + floorstotal_z +      locationflag_z + system_uptime_z + system_uptime_deepsleep_z +      ramavail_z + freespace_z + apptime_z + calendarcountdaily_z +  
    calendarcountweekly_z + appinstallcount_z + (1 | username)
   Data: shc_weekly

REML criterion at convergence: 5559.1

Scaled residuals: 
    Min      1Q  Median      3Q     Max 
-3.5709 -0.4802  0.1034  0.5466  4.9060 

Random effects:
 Groups   Name        Variance Std.Dev.
 username (Intercept) 34.14    5.843   
 Residual             13.87    3.724   
Number of obs: 992, groups:  username, 44

Fixed effects:
                           Estimate Std. Error        df t value Pr(>|t|)    
(Intercept)                29.99986    0.94300  45.54023  31.813  < 2e-16 ***
ped1appsteps_z              0.32780    0.21216 973.30800   1.545  0.12265    
locationsvisited_z          0.08808    0.15482 977.02279   0.569  0.56952    
floorstotal_z               0.53142    0.23556 971.46949   2.256  0.02429 *  
locationflag_z             -0.99123    0.25336 958.72812  -3.912 9.78e-05 ***
system_uptime_z            -2.76297    0.89155 959.45201  -3.099  0.00200 ** 
system_uptime_deepsleep_z   1.82328    0.60148 942.52538   3.031  0.00250 ** 
ramavail_z                 -0.06002    0.36884 953.99596  -0.163  0.87076    
freespace_z                -0.76914    0.63300 160.33390  -1.215  0.22613    
apptime_z                  -0.17306    0.24330 969.19199  -0.711  0.47708    
calendarcountdaily_z        0.68532    0.23467 974.73485   2.920  0.00358 ** 
calendarcountweekly_z      -0.50598    0.39798 925.03630  -1.271  0.20392    
appinstallcount_z           1.61028    0.57423 341.32322   2.804  0.00533 ** 
---
Signif. codes:  0 ‘***’ 0.001 ‘**’ 0.01 ‘*’ 0.05 ‘.’ 0.1 ‘ ’ 1
 Groups   Name        Std.Dev.
 username (Intercept) 5.8425  
 Residual             3.7245  
Type III Analysis of Variance Table with Satterthwaite's method
                           Sum Sq Mean Sq NumDF  DenDF F value    Pr(>F)    
ped1appsteps_z             33.116  33.116     1 973.31  2.3873  0.122652    
locationsvisited_z          4.490   4.490     1 977.02  0.3237  0.569522    
floorstotal_z              70.603  70.603     1 971.47  5.0897  0.024290 *  
locationflag_z            212.333 212.333     1 958.73 15.3069 9.783e-05 ***
system_uptime_z           133.227 133.227     1 959.45  9.6043  0.001998 ** 
system_uptime_deepsleep_z 127.467 127.467     1 942.53  9.1890  0.002501 ** 
ramavail_z                  0.367   0.367     1 954.00  0.0265  0.870758    
freespace_z                20.480  20.480     1 160.33  1.4764  0.226126    
apptime_z                   7.018   7.018     1 969.19  0.5059  0.477077    
calendarcountdaily_z      118.305 118.305     1 974.73  8.5285  0.003577 ** 
calendarcountweekly_z      22.422  22.422     1 925.04  1.6164  0.203916    
appinstallcount_z         109.082 109.082     1 341.32  7.8637  0.005332 ** 
---
Signif. codes:  0 ‘***’ 0.001 ‘**’ 0.01 ‘*’ 0.05 ‘.’ 0.1 ‘ ’ 1
