# Supplementary material for: An app-based ecological momentary assessment of undergraduate student mental Health during the COVID-19 pandemic in Canada (Smart Healthy Campus Version 2.0): Longitudinal study
Source: PLOS Digit Health. 2024 May 20;3(5):e0000239. doi: 10.1371/journal.pdig.0000239 (PMC11104666; doi:10.1371/journal.pdig.0000239)
Supplement: S4 Appendix — (TXT) [file pdig.0000239.s004.txt]

S4 Appendix: R output of SHC 2.0 mixed models, second round after backward elimination.

Linear mixed model fit by REML. t-tests use Satterthwaite's method ['lmerModLmerTest']
Formula: q1 ~ floorstotal_z + system_uptime_z + freespace_z + (1 | username)
   Data: shc_daily

REML criterion at convergence: 11657.5

Scaled residuals: 
    Min      1Q  Median      3Q     Max 
-5.2709 -0.3472  0.0383  0.5480  3.6399 

Random effects:
 Groups   Name        Variance Std.Dev.
 username (Intercept) 2.353    1.534   
 Residual             1.778    1.333   
Number of obs: 3356, groups:  username, 58

Fixed effects:
                  Estimate Std. Error         df t value Pr(>|t|)    
(Intercept)        6.59966    0.21058   55.88864  31.340  < 2e-16 ***
floorstotal_z      0.11548    0.03164 3325.15394   3.650 0.000266 ***
system_uptime_z   -0.32954    0.05837 3351.04180  -5.646 1.78e-08 ***
freespace_z       -0.21227    0.07901  944.97179  -2.687 0.007341 ** 
---
Signif. codes:  0 ‘***’ 0.001 ‘**’ 0.01 ‘*’ 0.05 ‘.’ 0.1 ‘ ’ 1

Correlation of Fixed Effects:
            (Intr) flrst_ syst__
floorsttl_z  0.020              
systm_ptm_z  0.019 -0.105       
freespace_z -0.004 -0.004  0.017
 Groups   Name        Std.Dev.
 username (Intercept) 1.5339  
 Residual             1.3334  
Type III Analysis of Variance Table with Satterthwaite's method
                Sum Sq Mean Sq NumDF  DenDF F value    Pr(>F)    
floorstotal_z   23.691  23.691     1 3325.2 13.3254 0.0002659 ***
system_uptime_z 56.670  56.670     1 3351.0 31.8748 1.781e-08 ***
freespace_z     12.834  12.834     1  945.0  7.2187 0.0073415 ** 
---
Signif. codes:  0 ‘***’ 0.001 ‘**’ 0.01 ‘*’ 0.05 ‘.’ 0.1 ‘ ’ 1
Linear mixed model fit by REML. t-tests use Satterthwaite's method ['lmerModLmerTest']
Formula: q2 ~ ped1appsteps_z + locationsvisited_z + calendarcountdaily_z +      (1 | username)
   Data: shc_daily

REML criterion at convergence: 9229.1

Scaled residuals: 
    Min      1Q  Median      3Q     Max 
-2.9522 -0.7725  0.0214  0.3640  4.2823 

Random effects:
 Groups   Name        Variance Std.Dev.
 username (Intercept) 0.8831   0.9397  
 Residual             0.8504   0.9222  
Number of obs: 3376, groups:  username, 58

Fixed effects:
                       Estimate Std. Error         df t value Pr(>|t|)    
(Intercept)             3.02764    0.13053   58.79714  23.194  < 2e-16 ***
ped1appsteps_z         -0.18909    0.02520 3371.93546  -7.503 7.94e-14 ***
locationsvisited_z      0.04620    0.02240 3358.59603   2.062  0.03925 *  
calendarcountdaily_z    0.10495    0.03421 2940.35248   3.067  0.00218 ** 
---
Signif. codes:  0 ‘***’ 0.001 ‘**’ 0.01 ‘*’ 0.05 ‘.’ 0.1 ‘ ’ 1

Correlation of Fixed Effects:
            (Intr) pd1pp_ lctns_
pd1ppstps_z  0.035              
lctnsvstd_z  0.057 -0.242       
clndrcntdl_ -0.020 -0.021 -0.034
 Groups   Name        Std.Dev.
 username (Intercept) 0.93975 
 Residual             0.92217 
Type III Analysis of Variance Table with Satterthwaite's method
                     Sum Sq Mean Sq NumDF  DenDF F value    Pr(>F)    
ped1appsteps_z       47.871  47.871     1 3371.9 56.2929 7.942e-14 ***
locationsvisited_z    3.617   3.617     1 3358.6  4.2535  0.039246 *  
calendarcountdaily_z  8.001   8.001     1 2940.4  9.4088  0.002179 ** 
---
Signif. codes:  0 ‘***’ 0.001 ‘**’ 0.01 ‘*’ 0.05 ‘.’ 0.1 ‘ ’ 1
Linear mixed model fit by REML. t-tests use Satterthwaite's method ['lmerModLmerTest']
Formula: q3 ~ floorstotal_z + locationflag_z + apptime_z + appinstallcount_z +      (1 | username)
   Data: shc_daily

REML criterion at convergence: 6535.2

Scaled residuals: 
    Min      1Q  Median      3Q     Max 
-3.1302 -0.6237 -0.0623  0.4788  3.5144 

Random effects:
 Groups   Name        Variance Std.Dev.
 username (Intercept) 0.8970   0.9471  
 Residual             0.7384   0.8593  
Number of obs: 2514, groups:  username, 46

Fixed effects:
                    Estimate Std. Error         df t value Pr(>|t|)    
(Intercept)          2.76474    0.14879   45.99699  18.581  < 2e-16 ***
floorstotal_z       -0.10504    0.02202 2500.97695  -4.770 1.95e-06 ***
locationflag_z      -0.10862    0.03467 2394.46896  -3.133 0.001753 ** 
apptime_z           -0.07094    0.02007 2485.62220  -3.536 0.000414 ***
appinstallcount_z   -0.22646    0.07030 1061.24527  -3.221 0.001316 ** 
---
Signif. codes:  0 ‘***’ 0.001 ‘**’ 0.01 ‘*’ 0.05 ‘.’ 0.1 ‘ ’ 1

Correlation of Fixed Effects:
            (Intr) flrst_ lctnf_ apptm_
floorsttl_z -0.008                     
locatnflg_z  0.037 -0.285              
apptime_z    0.015  0.006  0.021       
appnstllcn_ -0.148  0.108 -0.063  0.090
 Groups   Name        Std.Dev.
 username (Intercept) 0.94712 
 Residual             0.85929 
Type III Analysis of Variance Table with Satterthwaite's method
                   Sum Sq Mean Sq NumDF  DenDF F value    Pr(>F)    
floorstotal_z     16.8012 16.8012     1 2501.0 22.7541 1.947e-06 ***
locationflag_z     7.2460  7.2460     1 2394.5  9.8134 0.0017534 ** 
apptime_z          9.2296  9.2296     1 2485.6 12.4998 0.0004144 ***
appinstallcount_z  7.6612  7.6612     1 1061.2 10.3756 0.0013157 ** 
---
Signif. codes:  0 ‘***’ 0.001 ‘**’ 0.01 ‘*’ 0.05 ‘.’ 0.1 ‘ ’ 1
Linear mixed model fit by REML. t-tests use Satterthwaite's method ['lmerModLmerTest']
Formula: q4 ~ system_uptime_z + appinstallcount_z + (1 | username)
   Data: shc_daily

REML criterion at convergence: 8973.8

Scaled residuals: 
    Min      1Q  Median      3Q     Max 
-3.2749 -0.5163 -0.0339  0.4457  4.4118 

Random effects:
 Groups   Name        Variance Std.Dev.
 username (Intercept) 0.4753   0.6894  
 Residual             0.3942   0.6279  
Number of obs: 4573, groups:  username, 73

Fixed effects:
                    Estimate Std. Error         df t value Pr(>|t|)    
(Intercept)          2.07921    0.08474   73.40643  24.538  < 2e-16 ***
system_uptime_z     -0.03766    0.01258 4558.22902  -2.994  0.00277 ** 
appinstallcount_z   -0.16511    0.03814 1980.84252  -4.329 1.57e-05 ***
---
Signif. codes:  0 ‘***’ 0.001 ‘**’ 0.01 ‘*’ 0.05 ‘.’ 0.1 ‘ ’ 1

Correlation of Fixed Effects:
            (Intr) syst__
systm_ptm_z -0.005       
appnstllcn_ -0.068  0.005
 Groups   Name        Std.Dev.
 username (Intercept) 0.68943 
 Residual             0.62786 
Type III Analysis of Variance Table with Satterthwaite's method
                  Sum Sq Mean Sq NumDF  DenDF F value    Pr(>F)    
system_uptime_z   3.5333  3.5333     1 4558.2   8.963   0.00277 ** 
appinstallcount_z 7.3881  7.3881     1 1980.8  18.742 1.571e-05 ***
---
Signif. codes:  0 ‘***’ 0.001 ‘**’ 0.01 ‘*’ 0.05 ‘.’ 0.1 ‘ ’ 1
Linear mixed model fit by REML. t-tests use Satterthwaite's method ['lmerModLmerTest']
Formula: q5 ~ ped1appsteps_z + locationsvisited_z + floorstotal_z + locationflag_z +      system_uptime_z + system_uptime_deepsleep_z + (1 | username)
   Data: shc_daily

REML criterion at convergence: 3382.3

Scaled residuals: 
    Min      1Q  Median      3Q     Max 
-3.5641 -0.3248 -0.1016  0.0945  6.2850 

Random effects:
 Groups   Name        Variance Std.Dev.
 username (Intercept) 0.5738   0.7575  
 Residual             0.2065   0.4544  
Number of obs: 2514, groups:  username, 46

Fixed effects:
                            Estimate Std. Error         df t value Pr(>|t|)    
(Intercept)                  1.79599    0.11467   43.95387  15.662  < 2e-16 ***
ped1appsteps_z               0.06179    0.01658 2491.32519   3.726 0.000199 ***
locationsvisited_z           0.02750    0.01275 2492.60494   2.156 0.031181 *  
floorstotal_z               -0.04483    0.01476 2472.55073  -3.038 0.002407 ** 
locationflag_z               0.04352    0.01919 2501.27906   2.267 0.023456 *  
system_uptime_z              0.23728    0.04770 2505.32949   4.974  7.0e-07 ***
system_uptime_deepsleep_z   -0.18263    0.03913 2497.48415  -4.668  3.2e-06 ***
---
Signif. codes:  0 ‘***’ 0.001 ‘**’ 0.01 ‘*’ 0.05 ‘.’ 0.1 ‘ ’ 1

Correlation of Fixed Effects:
            (Intr) pd1pp_ lctns_ flrst_ lctnf_ syst__
pd1ppstps_z  0.011                                   
lctnsvstd_z  0.024 -0.148                            
floorsttl_z -0.009 -0.573 -0.124                     
locatnflg_z  0.014  0.041 -0.256 -0.187              
systm_ptm_z  0.013 -0.025  0.090 -0.084  0.023       
systm_ptm__ -0.014  0.102 -0.190  0.024 -0.002 -0.877
 Groups   Name        Std.Dev.
 username (Intercept) 0.75748 
 Residual             0.45440 
Type III Analysis of Variance Table with Satterthwaite's method
                          Sum Sq Mean Sq NumDF  DenDF F value    Pr(>F)    
ped1appsteps_z            2.8664  2.8664     1 2491.3 13.8820  0.000199 ***
locationsvisited_z        0.9598  0.9598     1 2492.6  4.6483  0.031181 *  
floorstotal_z             1.9056  1.9056     1 2472.6  9.2287  0.002407 ** 
locationflag_z            1.0615  1.0615     1 2501.3  5.1407  0.023456 *  
system_uptime_z           5.1086  5.1086     1 2505.3 24.7412 7.001e-07 ***
system_uptime_deepsleep_z 4.4991  4.4991     1 2497.5 21.7891 3.204e-06 ***
---
Signif. codes:  0 ‘***’ 0.001 ‘**’ 0.01 ‘*’ 0.05 ‘.’ 0.1 ‘ ’ 1
Linear mixed model fit by REML. t-tests use Satterthwaite's method ['lmerModLmerTest']
Formula: q6 ~ ped1appsteps_z + locationsvisited_z + locationflag_z + system_uptime_deepsleep_z +      calendarcountweekly_z + appinstallcount_z + (1 | username)
   Data: shc_daily

REML criterion at convergence: 6138.6

Scaled residuals: 
    Min      1Q  Median      3Q     Max 
-3.2612 -0.7710  0.0338  0.4584  4.4926 

Random effects:
 Groups   Name        Variance Std.Dev.
 username (Intercept) 0.9381   0.9685  
 Residual             0.6264   0.7915  
Number of obs: 2514, groups:  username, 46

Fixed effects:
                            Estimate Std. Error         df t value Pr(>|t|)    
(Intercept)                  2.57480    0.15070   45.16674  17.086  < 2e-16 ***
ped1appsteps_z               0.06569    0.02358 2504.62091   2.786 0.005381 ** 
locationsvisited_z           0.09692    0.02207 2505.58495   4.391 1.17e-05 ***
locationflag_z              -0.13046    0.03285 2424.06401  -3.972 7.34e-05 ***
system_uptime_deepsleep_z   -0.05479    0.03236 2442.16853  -1.693 0.090534 .  
calendarcountweekly_z        0.07950    0.03398 2247.25509   2.340 0.019369 *  
appinstallcount_z           -0.22110    0.06589 1287.24227  -3.356 0.000814 ***
---
Signif. codes:  0 ‘***’ 0.001 ‘**’ 0.01 ‘*’ 0.05 ‘.’ 0.1 ‘ ’ 1

Correlation of Fixed Effects:
            (Intr) pd1pp_ lctns_ lctnf_ sys___ clndr_
pd1ppstps_z  0.009                                   
lctnsvstd_z  0.012 -0.258                            
locatnflg_z  0.024 -0.087 -0.291                     
systm_ptm__ -0.011  0.129 -0.239  0.014              
clndrcntwk_ -0.023 -0.070 -0.005  0.114  0.012       
appnstllcn_ -0.133  0.038  0.121 -0.086  0.026 -0.048
 Groups   Name        Std.Dev.
 username (Intercept) 0.96853 
 Residual             0.79148 
Type III Analysis of Variance Table with Satterthwaite's method
                           Sum Sq Mean Sq NumDF  DenDF F value    Pr(>F)    
ped1appsteps_z             4.8612  4.8612     1 2504.6  7.7601 0.0053815 ** 
locationsvisited_z        12.0806 12.0806     1 2505.6 19.2847 1.173e-05 ***
locationflag_z             9.8816  9.8816     1 2424.1 15.7744 7.344e-05 ***
system_uptime_deepsleep_z  1.7961  1.7961     1 2442.2  2.8671 0.0905341 .  
calendarcountweekly_z      3.4302  3.4302     1 2247.3  5.4758 0.0193685 *  
appinstallcount_z          7.0545  7.0545     1 1287.2 11.2614 0.0008144 ***
---
Signif. codes:  0 ‘***’ 0.001 ‘**’ 0.01 ‘*’ 0.05 ‘.’ 0.1 ‘ ’ 1
Linear mixed model fit by REML. t-tests use Satterthwaite's method ['lmerModLmerTest']
Formula: q7 ~ ped1appsteps_z + locationsvisited_z + floorstotal_z + locationflag_z +      apptime_z + calendarcountweekly_z + appinstallcount_z + (1 |      username)
   Data: shc_daily

REML criterion at convergence: 6511.2

Scaled residuals: 
    Min      1Q  Median      3Q     Max 
-3.9931 -0.3412  0.0800  0.4375  3.5932 

Random effects:
 Groups   Name        Variance Std.Dev.
 username (Intercept) 0.7497   0.8658  
 Residual             0.7296   0.8542  
Number of obs: 2514, groups:  username, 46

Fixed effects:
                        Estimate Std. Error         df t value Pr(>|t|)    
(Intercept)              3.32128    0.13737   43.36901  24.178  < 2e-16 ***
ped1appsteps_z           0.08036    0.03089 2505.90701   2.602  0.00933 ** 
locationsvisited_z       0.11064    0.02330 2505.27019   4.748 2.17e-06 ***
floorstotal_z            0.07025    0.02757 2487.15328   2.548  0.01090 *  
locationflag_z          -0.09865    0.03581 2307.65374  -2.755  0.00591 ** 
apptime_z               -0.04756    0.02009 2484.30853  -2.367  0.01800 *  
calendarcountweekly_z   -0.15509    0.03621 1922.26997  -4.283 1.93e-05 ***
appinstallcount_z        0.19560    0.06947  858.82798   2.816  0.00498 ** 
---
Signif. codes:  0 ‘***’ 0.001 ‘**’ 0.01 ‘*’ 0.05 ‘.’ 0.1 ‘ ’ 1

Correlation of Fixed Effects:
            (Intr) pd1pp_ lctns_ flrst_ lctnf_ apptm_ clndr_
pd1ppstps_z  0.026                                          
lctnsvstd_z  0.014 -0.117                                   
floorsttl_z -0.024 -0.573 -0.135                            
locatnflg_z  0.032  0.042 -0.260 -0.190                     
apptime_z    0.018  0.121 -0.030 -0.062  0.031              
clndrcntwk_ -0.028 -0.071 -0.006  0.020  0.112  0.012       
appnstllcn_ -0.154  0.000  0.114  0.062 -0.095  0.084 -0.051
 Groups   Name        Std.Dev.
 username (Intercept) 0.86584 
 Residual             0.85419 
Type III Analysis of Variance Table with Satterthwaite's method
                       Sum Sq Mean Sq NumDF   DenDF F value    Pr(>F)    
ped1appsteps_z         4.9384  4.9384     1 2505.91  6.7683  0.009334 ** 
locationsvisited_z    16.4463 16.4463     1 2505.27 22.5405 2.173e-06 ***
floorstotal_z          4.7359  4.7359     1 2487.15  6.4909  0.010903 *  
locationflag_z         5.5380  5.5380     1 2307.65  7.5902  0.005915 ** 
apptime_z              4.0886  4.0886     1 2484.31  5.6036  0.017999 *  
calendarcountweekly_z 13.3860 13.3860     1 1922.27 18.3462 1.933e-05 ***
appinstallcount_z      5.7852  5.7852     1  858.83  7.9289  0.004977 ** 
---
Signif. codes:  0 ‘***’ 0.001 ‘**’ 0.01 ‘*’ 0.05 ‘.’ 0.1 ‘ ’ 1
Linear mixed model fit by REML. t-tests use Satterthwaite's method ['lmerModLmerTest']
Formula: q8 ~ ped1appsteps_z + locationsvisited_z + floorstotal_z + locationflag_z +      calendarcountdaily_z + calendarcountweekly_z + (1 | username)
   Data: shc_daily

REML criterion at convergence: 8751.4

Scaled residuals: 
    Min      1Q  Median      3Q     Max 
-3.2505 -0.4219  0.1401  0.7254  2.5389 

Random effects:
 Groups   Name        Variance Std.Dev.
 username (Intercept) 1.208    1.099   
 Residual             1.798    1.341   
Number of obs: 2514, groups:  username, 46

Fixed effects:
                        Estimate Std. Error         df t value Pr(>|t|)    
(Intercept)              3.63448    0.17626   45.50244  20.620  < 2e-16 ***
ped1appsteps_z          -0.26975    0.04798 2500.52063  -5.622 2.09e-08 ***
locationsvisited_z      -0.14272    0.03624 2506.45544  -3.938 8.43e-05 ***
floorstotal_z            0.09187    0.04306 2496.49553   2.133 0.032992 *  
locationflag_z          -0.20333    0.05522 2088.68821  -3.682 0.000237 ***
calendarcountdaily_z    -0.23993    0.06003 2327.56303  -3.997 6.62e-05 ***
calendarcountweekly_z    0.20936    0.06526 2055.75452   3.208 0.001357 ** 
---
Signif. codes:  0 ‘***’ 0.001 ‘**’ 0.01 ‘*’ 0.05 ‘.’ 0.1 ‘ ’ 1

Correlation of Fixed Effects:
            (Intr) pd1pp_ lctns_ flrst_ lctnf_ clndrcntd_
pd1ppstps_z  0.027                                       
lctnsvstd_z  0.039 -0.117                                
floorsttl_z -0.013 -0.573 -0.145                         
locatnflg_z  0.019  0.044 -0.248 -0.187                  
clndrcntdl_ -0.026  0.039 -0.047 -0.034  0.012           
clndrcntwk_ -0.025 -0.085  0.024  0.037  0.089 -0.524    
 Groups   Name        Std.Dev.
 username (Intercept) 1.0990  
 Residual             1.3408  
Type III Analysis of Variance Table with Satterthwaite's method
                      Sum Sq Mean Sq NumDF  DenDF F value    Pr(>F)    
ped1appsteps_z        56.826  56.826     1 2500.5 31.6107 2.093e-08 ***
locationsvisited_z    27.883  27.883     1 2506.5 15.5106 8.428e-05 ***
floorstotal_z          8.182   8.182     1 2496.5  4.5513 0.0329917 *  
locationflag_z        24.373  24.373     1 2088.7 13.5579 0.0002372 ***
calendarcountdaily_z  28.717  28.717     1 2327.6 15.9742 6.621e-05 ***
calendarcountweekly_z 18.502  18.502     1 2055.8 10.2921 0.0013566 ** 
---
Signif. codes:  0 ‘***’ 0.001 ‘**’ 0.01 ‘*’ 0.05 ‘.’ 0.1 ‘ ’ 1
Linear mixed model fit by REML. t-tests use Satterthwaite's method ['lmerModLmerTest']
Formula: q9 ~ ped1appsteps_z + locationsvisited_z + floorstotal_z + locationflag_z +      system_uptime_z + system_uptime_deepsleep_z + freespace_z +      apptime_z + appinstallcount_z + (1 | username)
   Data: shc_daily

REML criterion at convergence: 5620.3

Scaled residuals: 
    Min      1Q  Median      3Q     Max 
-3.7289 -0.3102  0.0700  0.4786  3.3546 

Random effects:
 Groups   Name        Variance Std.Dev.
 username (Intercept) 0.5841   0.7642  
 Residual             0.5187   0.7202  
Number of obs: 2494, groups:  username, 46

Fixed effects:
                            Estimate Std. Error         df t value Pr(>|t|)    
(Intercept)                  2.24059    0.12093   48.52930  18.528  < 2e-16 ***
ped1appsteps_z              -0.09933    0.02640 2483.99440  -3.762 0.000173 ***
locationsvisited_z           0.12016    0.02056 2471.09580   5.844 5.78e-09 ***
floorstotal_z                0.10593    0.02344 2467.01504   4.518 6.53e-06 ***
locationflag_z              -0.13065    0.03102 2234.76760  -4.212 2.64e-05 ***
system_uptime_z              0.18945    0.08297 2450.03053   2.283 0.022490 *  
system_uptime_deepsleep_z   -0.16546    0.06524 2266.03332  -2.536 0.011278 *  
freespace_z                 -0.09132    0.04544  715.32149  -2.010 0.044817 *  
apptime_z                   -0.05136    0.01878 2466.24833  -2.735 0.006281 ** 
appinstallcount_z            0.16876    0.05923 1059.63640   2.849 0.004468 ** 
---
Signif. codes:  0 ‘***’ 0.001 ‘**’ 0.01 ‘*’ 0.05 ‘.’ 0.1 ‘ ’ 1

Correlation of Fixed Effects:
            (Intr) pd1pp_ lctns_ flrst_ lctnf_ syst__ sys___ frspc_ apptm_
pd1ppstps_z  0.018                                                        
lctnsvstd_z  0.024 -0.158                                                 
floorsttl_z -0.021 -0.571 -0.108                                          
locatnflg_z  0.023  0.059 -0.282 -0.201                                   
systm_ptm_z  0.019 -0.077  0.104 -0.067  0.002                            
systm_ptm__ -0.023  0.139 -0.194  0.016  0.014 -0.892                     
freespace_z -0.045  0.041 -0.169 -0.041  0.226 -0.064  0.074              
apptime_z    0.007  0.131 -0.057 -0.021  0.028 -0.424  0.345  0.047       
appnstllcn_ -0.153  0.003  0.102  0.067 -0.091 -0.069  0.066 -0.012  0.105
 Groups   Name        Std.Dev.
 username (Intercept) 0.76423 
 Residual             0.72021 
Type III Analysis of Variance Table with Satterthwaite's method
                           Sum Sq Mean Sq NumDF   DenDF F value    Pr(>F)    
ped1appsteps_z             7.3398  7.3398     1 2483.99 14.1504 0.0001727 ***
locationsvisited_z        17.7131 17.7131     1 2471.10 34.1489 5.777e-09 ***
floorstotal_z             10.5891 10.5891     1 2467.02 20.4147 6.529e-06 ***
locationflag_z             9.2007  9.2007     1 2234.77 17.7380 2.636e-05 ***
system_uptime_z            2.7045  2.7045     1 2450.03  5.2141 0.0224903 *  
system_uptime_deepsleep_z  3.3360  3.3360     1 2266.03  6.4314 0.0112784 *  
freespace_z                2.0954  2.0954     1  715.32  4.0397 0.0448170 *  
apptime_z                  3.8802  3.8802     1 2466.25  7.4806 0.0062814 ** 
appinstallcount_z          4.2107  4.2107     1 1059.64  8.1177 0.0044684 ** 
---
Signif. codes:  0 ‘***’ 0.001 ‘**’ 0.01 ‘*’ 0.05 ‘.’ 0.1 ‘ ’ 1
Linear mixed model fit by REML. t-tests use Satterthwaite's method ['lmerModLmerTest']
Formula: qsum ~ floorstotal_z + locationflag_z + system_uptime_z + calendarcountdaily_z +      appinstallcount_z + (1 | username)
   Data: shc_daily

REML criterion at convergence: 14942.8

Scaled residuals: 
    Min      1Q  Median      3Q     Max 
-5.1499 -0.4682  0.0468  0.6228  3.9083 

Random effects:
 Groups   Name        Variance Std.Dev.
 username (Intercept) 33.23    5.765   
 Residual             20.98    4.581   
Number of obs: 2514, groups:  username, 46

Fixed effects:
                      Estimate Std. Error        df t value Pr(>|t|)    
(Intercept)            31.6738     0.8948   46.3428  35.399  < 2e-16 ***
floorstotal_z           0.6690     0.1182 2493.8882   5.659 1.69e-08 ***
locationflag_z         -0.5759     0.1860 2462.7604  -3.097  0.00198 ** 
system_uptime_z        -0.5602     0.2262 2507.9813  -2.476  0.01334 *  
calendarcountdaily_z   -0.4700     0.1796 2395.6683  -2.617  0.00893 ** 
appinstallcount_z       0.7242     0.3805 1365.5687   1.903  0.05720 .  
---
Signif. codes:  0 ‘***’ 0.001 ‘**’ 0.01 ‘*’ 0.05 ‘.’ 0.1 ‘ ’ 1

Correlation of Fixed Effects:
            (Intr) flrst_ lctnf_ syst__ clndr_
floorsttl_z -0.007                            
locatnflg_z  0.032 -0.285                     
systm_ptm_z  0.001 -0.104 -0.002              
clndrcntdl_ -0.027 -0.037  0.049  0.020       
appnstllcn_ -0.134  0.107 -0.066  0.025 -0.017
 Groups   Name        Std.Dev.
 username (Intercept) 5.7649  
 Residual             4.5808  
Type III Analysis of Variance Table with Satterthwaite's method
                     Sum Sq Mean Sq NumDF  DenDF F value    Pr(>F)    
floorstotal_z        672.09  672.09     1 2493.9 32.0294 1.692e-08 ***
locationflag_z       201.23  201.23     1 2462.8  9.5897  0.001979 ** 
system_uptime_z      128.68  128.68     1 2508.0  6.1325  0.013337 *  
calendarcountdaily_z 143.70  143.70     1 2395.7  6.8482  0.008929 ** 
appinstallcount_z     76.02   76.02     1 1365.6  3.6228  0.057203 .  
---
Signif. codes:  0 ‘***’ 0.001 ‘**’ 0.01 ‘*’ 0.05 ‘.’ 0.1 ‘ ’ 1
Linear mixed model fit by REML. t-tests use Satterthwaite's method ['lmerModLmerTest']
Formula: q1 ~ ped1appsteps_z + locationflag_z + system_uptime_z + system_uptime_deepsleep_z +      calendarcountdaily_z + appinstallcount_z + (1 | username)
   Data: shc_weekly

REML criterion at convergence: 3048.8

Scaled residuals: 
    Min      1Q  Median      3Q     Max 
-3.4208 -0.4511  0.0551  0.5923  3.7719 

Random effects:
 Groups   Name        Variance Std.Dev.
 username (Intercept) 2.222    1.491   
 Residual             1.052    1.026   
Number of obs: 1003, groups:  username, 44

Fixed effects:
                           Estimate Std. Error        df t value Pr(>|t|)    
(Intercept)                 6.30718    0.23929  44.46161  26.358  < 2e-16 ***
ped1appsteps_z              0.12551    0.05174 993.10902   2.426 0.015447 *  
locationflag_z             -0.22116    0.06347 977.98769  -3.484 0.000515 ***
system_uptime_z            -0.73557    0.22077 979.27723  -3.332 0.000895 ***
system_uptime_deepsleep_z   0.48866    0.15100 959.93275   3.236 0.001253 ** 
calendarcountdaily_z        0.10320    0.04973 995.86656   2.075 0.038223 *  
appinstallcount_z           0.76976    0.15037 340.77236   5.119 5.14e-07 ***
---
Signif. codes:  0 ‘***’ 0.001 ‘**’ 0.01 ‘*’ 0.05 ‘.’ 0.1 ‘ ’ 1

Correlation of Fixed Effects:
            (Intr) pd1pp_ lctnf_ syst__ sys___ clndr_
pd1ppstps_z  0.042                                   
locatnflg_z  0.064  0.074                            
systm_ptm_z  0.070 -0.054  0.002                     
systm_ptm__ -0.057  0.127  0.018 -0.901              
clndrcntdl_  0.002 -0.031  0.079  0.046 -0.013       
appnstllcn_ -0.193 -0.098 -0.125 -0.161  0.136 -0.095
 Groups   Name        Std.Dev.
 username (Intercept) 1.4906  
 Residual             1.0259  
Type III Analysis of Variance Table with Satterthwaite's method
                           Sum Sq Mean Sq NumDF  DenDF F value    Pr(>F)    
ped1appsteps_z             6.1937  6.1937     1 993.11  5.8851 0.0154466 *  
locationflag_z            12.7783 12.7783     1 977.99 12.1417 0.0005149 ***
system_uptime_z           11.6829 11.6829     1 979.28 11.1009 0.0008952 ***
system_uptime_deepsleep_z 11.0221 11.0221     1 959.93 10.4729 0.0012528 ** 
calendarcountdaily_z       4.5323  4.5323     1 995.87  4.3065 0.0382228 *  
appinstallcount_z         27.5782 27.5782     1 340.77 26.2041 5.145e-07 ***
---
Signif. codes:  0 ‘***’ 0.001 ‘**’ 0.01 ‘*’ 0.05 ‘.’ 0.1 ‘ ’ 1
Linear mixed model fit by REML. t-tests use Satterthwaite's method ['lmerModLmerTest']
Formula: q2 ~ ped1appsteps_z + locationsvisited_z + floorstotal_z + system_uptime_z +      (1 | username)
   Data: shc_weekly

REML criterion at convergence: 3692.5

Scaled residuals: 
    Min      1Q  Median      3Q     Max 
-2.5913 -0.5644 -0.0396  0.3137  5.0399 

Random effects:
 Groups   Name        Variance Std.Dev.
 username (Intercept) 0.7139   0.8449  
 Residual             0.6717   0.8196  
Number of obs: 1443, groups:  username, 60

Fixed effects:
                     Estimate Std. Error         df t value Pr(>|t|)    
(Intercept)           3.15237    0.11719   59.32652  26.900   <2e-16 ***
ped1appsteps_z       -0.02026    0.03904 1435.65625  -0.519    0.604    
locationsvisited_z   -0.01886    0.02955 1419.89290  -0.638    0.523    
floorstotal_z        -0.02496    0.04300 1436.27309  -0.581    0.562    
system_uptime_z      -0.09006    0.05906 1422.95277  -1.525    0.128    
---
Signif. codes:  0 ‘***’ 0.001 ‘**’ 0.01 ‘*’ 0.05 ‘.’ 0.1 ‘ ’ 1

Correlation of Fixed Effects:
            (Intr) pd1pp_ lctns_ flrst_
pd1ppstps_z  0.075                     
lctnsvstd_z  0.061  0.001              
floorsttl_z  0.005 -0.393 -0.192       
systm_ptm_z  0.074  0.160 -0.079 -0.123
 Groups   Name        Std.Dev.
 username (Intercept) 0.84491 
 Residual             0.81960 
Type III Analysis of Variance Table with Satterthwaite's method
                    Sum Sq Mean Sq NumDF  DenDF F value Pr(>F)
ped1appsteps_z     0.18086 0.18086     1 1435.7  0.2692 0.6039
locationsvisited_z 0.27376 0.27376     1 1419.9  0.4075 0.5233
floorstotal_z      0.22638 0.22638     1 1436.3  0.3370 0.5617
system_uptime_z    1.56205 1.56205     1 1423.0  2.3254 0.1275
Linear mixed model fit by REML. t-tests use Satterthwaite's method ['lmerModLmerTest']
Formula: q3 ~ locationsvisited_z + floorstotal_z + locationflag_z + freespace_z +      appinstallcount_z + (1 | username)
   Data: shc_weekly

REML criterion at convergence: 2322.7

Scaled residuals: 
    Min      1Q  Median      3Q     Max 
-3.3394 -0.5645 -0.0050  0.3733  3.1526 

Random effects:
 Groups   Name        Variance Std.Dev.
 username (Intercept) 0.9880   0.9940  
 Residual             0.5244   0.7242  
Number of obs: 992, groups:  username, 44

Fixed effects:
                    Estimate Std. Error        df t value Pr(>|t|)    
(Intercept)          2.98515    0.16031  41.28144  18.621  < 2e-16 ***
locationsvisited_z  -0.09377    0.02948 984.47642  -3.180 0.001518 ** 
floorstotal_z       -0.07669    0.04152 985.49753  -1.847 0.065032 .  
locationflag_z       0.16734    0.04807 924.20311   3.481 0.000523 ***
freespace_z          0.28701    0.11305 133.75782   2.539 0.012268 *  
appinstallcount_z   -0.31124    0.10384 258.71405  -2.997 0.002990 ** 
---
Signif. codes:  0 ‘***’ 0.001 ‘**’ 0.01 ‘*’ 0.05 ‘.’ 0.1 ‘ ’ 1

Correlation of Fixed Effects:
            (Intr) lctns_ flrst_ lctnf_ frspc_
lctnsvstd_z -0.018                            
floorsttl_z  0.035 -0.234                     
locatnflg_z  0.060 -0.290  0.054              
freespace_z -0.003 -0.015  0.108  0.256       
appnstllcn_ -0.194  0.165 -0.081 -0.132  0.052
 Groups   Name        Std.Dev.
 username (Intercept) 0.99396 
 Residual             0.72416 
Type III Analysis of Variance Table with Satterthwaite's method
                   Sum Sq Mean Sq NumDF  DenDF F value    Pr(>F)    
locationsvisited_z 5.3035  5.3035     1 984.48 10.1133 0.0015181 ** 
floorstotal_z      1.7892  1.7892     1 985.50  3.4118 0.0650317 .  
locationflag_z     6.3546  6.3546     1 924.20 12.1176 0.0005228 ***
freespace_z        3.3801  3.3801     1 133.76  6.4456 0.0122683 *  
appinstallcount_z  4.7109  4.7109     1 258.71  8.9832 0.0029897 ** 
---
Signif. codes:  0 ‘***’ 0.001 ‘**’ 0.01 ‘*’ 0.05 ‘.’ 0.1 ‘ ’ 1
Linear mixed model fit by REML. t-tests use Satterthwaite's method ['lmerModLmerTest']
Formula: q4 ~ locationsvisited_z + floorstotal_z + locationflag_z + appinstallcount_z +      (1 | username)
   Data: shc_weekly

REML criterion at convergence: 1853

Scaled residuals: 
    Min      1Q  Median      3Q     Max 
-3.1963 -0.6142 -0.0142  0.5168  3.9440 

Random effects:
 Groups   Name        Variance Std.Dev.
 username (Intercept) 0.4554   0.6748  
 Residual             0.3234   0.5687  
Number of obs: 1003, groups:  username, 44

Fixed effects:
                    Estimate Std. Error        df t value Pr(>|t|)    
(Intercept)          2.14037    0.11054  42.78256  19.363  < 2e-16 ***
locationsvisited_z   0.07527    0.02303 997.98957   3.268  0.00112 ** 
floorstotal_z       -0.18054    0.03222 996.11938  -5.603 2.72e-08 ***
locationflag_z       0.08646    0.03598 871.33203   2.403  0.01648 *  
appinstallcount_z   -0.20563    0.07708 204.59576  -2.668  0.00825 ** 
---
Signif. codes:  0 ‘***’ 0.001 ‘**’ 0.01 ‘*’ 0.05 ‘.’ 0.1 ‘ ’ 1

Correlation of Fixed Effects:
            (Intr) lctns_ flrst_ lctnf_
lctnsvstd_z -0.018                     
floorsttl_z  0.040 -0.232              
locatnflg_z  0.071 -0.289  0.021       
appnstllcn_ -0.210  0.156 -0.081 -0.145
 Groups   Name        Std.Dev.
 username (Intercept) 0.67483 
 Residual             0.56869 
Type III Analysis of Variance Table with Satterthwaite's method
                    Sum Sq Mean Sq NumDF  DenDF F value    Pr(>F)    
locationsvisited_z  3.4538  3.4538     1 997.99 10.6794   0.00112 ** 
floorstotal_z      10.1542 10.1542     1 996.12 31.3970 2.721e-08 ***
locationflag_z      1.8671  1.8671     1 871.33  5.7732   0.01648 *  
appinstallcount_z   2.3015  2.3015     1 204.60  7.1163   0.00825 ** 
---
Signif. codes:  0 ‘***’ 0.001 ‘**’ 0.01 ‘*’ 0.05 ‘.’ 0.1 ‘ ’ 1
Linear mixed model fit by REML. t-tests use Satterthwaite's method ['lmerModLmerTest']
Formula: q5 ~ system_uptime_z + system_uptime_deepsleep_z + (1 | username)
   Data: shc_weekly

REML criterion at convergence: 2763.4

Scaled residuals: 
    Min      1Q  Median      3Q     Max 
-4.1940 -0.3638 -0.0326  0.1329  4.9051 

Random effects:
 Groups   Name        Variance Std.Dev.
 username (Intercept) 0.5423   0.7364  
 Residual             0.2177   0.4666  
Number of obs: 1902, groups:  username, 73

Fixed effects:
                            Estimate Std. Error         df t value Pr(>|t|)    
(Intercept)                  1.80310    0.08862   70.61959  20.346   <2e-16 ***
system_uptime_z             -0.06045    0.02526 1859.46972  -2.393   0.0168 *  
system_uptime_deepsleep_z    0.04198    0.02581 1885.53414   1.626   0.1041    
---
Signif. codes:  0 ‘***’ 0.001 ‘**’ 0.01 ‘*’ 0.05 ‘.’ 0.1 ‘ ’ 1

Correlation of Fixed Effects:
            (Intr) syst__
systm_ptm_z  0.013       
systm_ptm__ -0.009 -0.798
 Groups   Name        Std.Dev.
 username (Intercept) 0.73642 
 Residual             0.46663 
Type III Analysis of Variance Table with Satterthwaite's method
                           Sum Sq Mean Sq NumDF  DenDF F value  Pr(>F)  
system_uptime_z           1.24643 1.24643     1 1859.5  5.7243 0.01683 *
system_uptime_deepsleep_z 0.57585 0.57585     1 1885.5  2.6446 0.10407  
---
Signif. codes:  0 ‘***’ 0.001 ‘**’ 0.01 ‘*’ 0.05 ‘.’ 0.1 ‘ ’ 1
Linear mixed model fit by REML. t-tests use Satterthwaite's method ['lmerModLmerTest']
Formula: q6 ~ locationsvisited_z + locationflag_z + (1 | username)
   Data: shc_weekly

REML criterion at convergence: 2830.4

Scaled residuals: 
    Min      1Q  Median      3Q     Max 
-3.0254 -0.6453 -0.0586  0.3073  4.3764 

Random effects:
 Groups   Name        Variance Std.Dev.
 username (Intercept) 0.7372   0.8586  
 Residual             0.5545   0.7446  
Number of obs: 1191, groups:  username, 54

Fixed effects:
                     Estimate Std. Error         df t value Pr(>|t|)    
(Intercept)         2.598e+00  1.250e-01  5.470e+01  20.777   <2e-16 ***
locationsvisited_z  5.399e-02  2.883e-02  1.183e+03   1.872   0.0614 .  
locationflag_z     -7.606e-03  4.061e-02  1.087e+03  -0.187   0.8515    
---
Signif. codes:  0 ‘***’ 0.001 ‘**’ 0.01 ‘*’ 0.05 ‘.’ 0.1 ‘ ’ 1

Correlation of Fixed Effects:
            (Intr) lctns_
lctnsvstd_z  0.032       
locatnflg_z  0.051 -0.261
 Groups   Name        Std.Dev.
 username (Intercept) 0.85859 
 Residual             0.74463 
Type III Analysis of Variance Table with Satterthwaite's method
                    Sum Sq Mean Sq NumDF  DenDF F value  Pr(>F)  
locationsvisited_z 1.94399 1.94399     1 1183.0  3.5061 0.06139 .
locationflag_z     0.01945 0.01945     1 1086.8  0.0351 0.85145  
---
Signif. codes:  0 ‘***’ 0.001 ‘**’ 0.01 ‘*’ 0.05 ‘.’ 0.1 ‘ ’ 1
Linear mixed model fit by REML. t-tests use Satterthwaite's method ['lmerModLmerTest']
Formula: q7 ~ ped1appsteps_z + system_uptime_z + system_uptime_deepsleep_z +      calendarcountdaily_z + calendarcountweekly_z + (1 | username)
   Data: shc_weekly

REML criterion at convergence: 5316.6

Scaled residuals: 
    Min      1Q  Median      3Q     Max 
-2.7221 -0.7255 -0.0765  0.6109  3.5521 

Random effects:
 Groups   Name        Variance Std.Dev.
 username (Intercept) 2.971    1.724   
 Residual             2.055    1.434   
Number of obs: 1443, groups:  username, 60

Fixed effects:
                            Estimate Std. Error         df t value Pr(>|t|)    
(Intercept)                  2.80032    0.23506   53.88226  11.913  < 2e-16 ***
ped1appsteps_z               0.30375    0.06338 1436.72765   4.793 1.82e-06 ***
system_uptime_z             -0.76247    0.22172 1431.65341  -3.439 0.000601 ***
system_uptime_deepsleep_z    0.58956    0.13687 1431.60736   4.308 1.76e-05 ***
calendarcountdaily_z         0.25611    0.07777 1433.68775   3.293 0.001015 ** 
calendarcountweekly_z       -0.28723    0.13198 1248.89324  -2.176 0.029719 *  
---
Signif. codes:  0 ‘***’ 0.001 ‘**’ 0.01 ‘*’ 0.05 ‘.’ 0.1 ‘ ’ 1

Correlation of Fixed Effects:
            (Intr) pd1pp_ syst__ sys___ clndrcntd_
pd1ppstps_z  0.076                                
systm_ptm_z  0.077  0.038                         
systm_ptm__ -0.049  0.020 -0.886                  
clndrcntdl_ -0.011  0.024  0.062 -0.031           
clndrcntwk_  0.014 -0.098 -0.077  0.058 -0.640    
 Groups   Name        Std.Dev.
 username (Intercept) 1.7237  
 Residual             1.4337  
Type III Analysis of Variance Table with Satterthwaite's method
                          Sum Sq Mean Sq NumDF  DenDF F value    Pr(>F)    
ped1appsteps_z            47.212  47.212     1 1436.7 22.9695 1.817e-06 ***
system_uptime_z           24.308  24.308     1 1431.7 11.8263 0.0006007 ***
system_uptime_deepsleep_z 38.138  38.138     1 1431.6 18.5547 1.764e-05 ***
calendarcountdaily_z      22.290  22.290     1 1433.7 10.8444 0.0010151 ** 
calendarcountweekly_z      9.735   9.735     1 1248.9  4.7363 0.0297191 *  
---
Signif. codes:  0 ‘***’ 0.001 ‘**’ 0.01 ‘*’ 0.05 ‘.’ 0.1 ‘ ’ 1
Linear mixed model fit by REML. t-tests use Satterthwaite's method ['lmerModLmerTest']
Formula: q8 ~ floorstotal_z + calendarcountdaily_z + (1 | username)
   Data: shc_weekly

REML criterion at convergence: 5485.5

Scaled residuals: 
    Min      1Q  Median      3Q     Max 
-1.7571 -0.7348 -0.2002  0.6588  2.4356 

Random effects:
 Groups   Name        Variance Std.Dev.
 username (Intercept) 0.6298   0.7936  
 Residual             2.4545   1.5667  
Number of obs: 1443, groups:  username, 60

Fixed effects:
                      Estimate Std. Error        df t value Pr(>|t|)    
(Intercept)            2.39081    0.12430  53.73072  19.234  < 2e-16 ***
floorstotal_z         -0.32163    0.06951 970.92039  -4.627 4.21e-06 ***
calendarcountdaily_z  -0.16336    0.05939 661.21463  -2.751  0.00611 ** 
---
Signif. codes:  0 ‘***’ 0.001 ‘**’ 0.01 ‘*’ 0.05 ‘.’ 0.1 ‘ ’ 1

Correlation of Fixed Effects:
            (Intr) flrst_
floorsttl_z  0.086       
clndrcntdl_ -0.029 -0.043
 Groups   Name        Std.Dev.
 username (Intercept) 0.79361 
 Residual             1.56667 
Type III Analysis of Variance Table with Satterthwaite's method
                     Sum Sq Mean Sq NumDF  DenDF F value    Pr(>F)    
floorstotal_z        52.548  52.548     1 970.92 21.4093 4.212e-06 ***
calendarcountdaily_z 18.573  18.573     1 661.21  7.5669  0.006108 ** 
---
Signif. codes:  0 ‘***’ 0.001 ‘**’ 0.01 ‘*’ 0.05 ‘.’ 0.1 ‘ ’ 1
Linear mixed model fit by REML. t-tests use Satterthwaite's method ['lmerModLmerTest']
Formula: q9 ~ ped1appsteps_z + floorstotal_z + locationflag_z + (1 | username)
   Data: shc_weekly

REML criterion at convergence: 2327.7

Scaled residuals: 
    Min      1Q  Median      3Q     Max 
-3.6009 -0.4810  0.0389  0.6651  3.8003 

Random effects:
 Groups   Name        Variance Std.Dev.
 username (Intercept) 0.4985   0.7060  
 Residual             0.5295   0.7277  
Number of obs: 1003, groups:  username, 44

Fixed effects:
                Estimate Std. Error        df t value Pr(>|t|)    
(Intercept)      2.38994    0.11572  42.94496  20.653  < 2e-16 ***
ped1appsteps_z  -0.12663    0.03886 998.23628  -3.259  0.00116 ** 
floorstotal_z    0.14287    0.04372 995.66663   3.268  0.00112 ** 
locationflag_z  -0.12860    0.04318 851.48523  -2.978  0.00298 ** 
---
Signif. codes:  0 ‘***’ 0.001 ‘**’ 0.01 ‘*’ 0.05 ‘.’ 0.1 ‘ ’ 1

Correlation of Fixed Effects:
            (Intr) pd1pp_ flrst_
pd1ppstps_z  0.020              
floorsttl_z  0.021 -0.420       
locatnflg_z  0.058  0.098 -0.096
 Groups   Name        Std.Dev.
 username (Intercept) 0.70604 
 Residual             0.72769 
Type III Analysis of Variance Table with Satterthwaite's method
               Sum Sq Mean Sq NumDF  DenDF F value   Pr(>F)   
ped1appsteps_z 5.6238  5.6238     1 998.24 10.6201 0.001156 **
floorstotal_z  5.6550  5.6550     1 995.67 10.6790 0.001121 **
locationflag_z 4.6974  4.6974     1 851.49  8.8708 0.002980 **
---
Signif. codes:  0 ‘***’ 0.001 ‘**’ 0.01 ‘*’ 0.05 ‘.’ 0.1 ‘ ’ 1
Linear mixed model fit by REML. t-tests use Satterthwaite's method ['lmerModLmerTest']
Formula: qsum ~ floorstotal_z + locationflag_z + system_uptime_z + system_uptime_deepsleep_z +      calendarcountdaily_z + appinstallcount_z + (1 | username)
   Data: shc_weekly

REML criterion at convergence: 5618.4

Scaled residuals: 
    Min      1Q  Median      3Q     Max 
-3.4802 -0.4591  0.1077  0.5483  4.9477 

Random effects:
 Groups   Name        Variance Std.Dev.
 username (Intercept) 33.25    5.766   
 Residual             13.82    3.717   
Number of obs: 1003, groups:  username, 44

Fixed effects:
                          Estimate Std. Error       df t value Pr(>|t|)    
(Intercept)                29.9791     0.9193  44.4622  32.610  < 2e-16 ***
floorstotal_z               0.7482     0.2076 991.4240   3.604 0.000329 ***
locationflag_z             -0.8818     0.2305 987.4533  -3.825 0.000139 ***
system_uptime_z            -2.7892     0.8022 988.1624  -3.477 0.000529 ***
system_uptime_deepsleep_z   1.7302     0.5453 976.7948   3.173 0.001555 ** 
calendarcountdaily_z        0.4923     0.1807 995.8118   2.725 0.006544 ** 
appinstallcount_z           1.6443     0.5531 385.5979   2.973 0.003135 ** 
---
Signif. codes:  0 ‘***’ 0.001 ‘**’ 0.01 ‘*’ 0.05 ‘.’ 0.1 ‘ ’ 1

Correlation of Fixed Effects:
            (Intr) flrst_ lctnf_ syst__ sys___ clndr_
floorsttl_z  0.028                                   
locatnflg_z  0.056 -0.047                            
systm_ptm_z  0.067 -0.025  0.007                     
systm_ptm__ -0.060 -0.013  0.010 -0.903              
clndrcntdl_  0.003 -0.030  0.081  0.046 -0.010       
appnstllcn_ -0.182 -0.048 -0.117 -0.164  0.149 -0.098
 Groups   Name        Std.Dev.
 username (Intercept) 5.7663  
 Residual             3.7174  
Type III Analysis of Variance Table with Satterthwaite's method
                          Sum Sq Mean Sq NumDF  DenDF F value    Pr(>F)    
floorstotal_z             179.49  179.49     1 991.42 12.9884 0.0003290 ***
locationflag_z            202.20  202.20     1 987.45 14.6316 0.0001389 ***
system_uptime_z           167.08  167.08     1 988.16 12.0905 0.0005288 ***
system_uptime_deepsleep_z 139.15  139.15     1 976.79 10.0690 0.0015550 ** 
calendarcountdaily_z      102.61  102.61     1 995.81  7.4253 0.0065439 ** 
appinstallcount_z         122.14  122.14     1 385.60  8.8382 0.0031351 ** 
---
Signif. codes:  0 ‘***’ 0.001 ‘**’ 0.01 ‘*’ 0.05 ‘.’ 0.1 ‘ ’ 1
